# Supplementary material for: Bis(pyrrolidin-1-yl)phosphinic (2,4-di­fluoro­benzo­yl)amide
Source: Acta Crystallogr Sect E Struct Rep Online. 2012 Aug 11;68(Pt 9):o2688. doi: 10.1107/S1600536812034733 (PMC3435709; doi:10.1107/S1600536812034733)
Supplement: Supplementary file 1 [file e-68-o2688-sup1.cif]

##############################################################################
#                                                                            #
# This CIF contains the data in a paper accepted for publication in          #
# Acta Crystallographica Section E. It conforms to the requirements of       #
# Notes for Authors for Acta Crystallographica Section E, and has been       #
# peer reviewed under the auspices of the IUCr Commission on Journals.       #
#                                                                            #
# Full details of the Crystallographic Information File format               #
# are given in the paper "The Crystallographic Information File (CIF):       #
# a New Standard Archive File for Crystallography" by S. R. Hall, F. H.      #
# Allen and I. D. Brown [Acta Cryst. (1991), A47, 655-685].                  #
#                                                                            #
# The current version of the core CIF dictionary is obtainable from          #
# ftp://ftp.iucr.org/pub/cif_core.dic.                                       #
#                                                                            #
# Software is freely available for graphical display of the structure(s)     #
# in this CIF. For information consult the CIF software page                 #
# http://www.iucr.org/resources/cif/software.                                #
#                                                                            #
# This file may be used for bona fide research purposes within the           #
# scientific community so long as proper attribution is given to the journal # 
# article from which it was obtained.                                        #
#                                                                            #
##############################################################################
data_I
_audit_creation_method     SHELXL-97
_chemical_name_systematic
;
Bis(pyrrolidin-1-yl)phosphinic (2,4-difluorobenzoyl)amide
;
_chemical_name_common
;
(2,4-Difluorobenzoyl)[bis(pyrrolidin-1-yl)phosphoryl]amine
;
_chemical_formula_moiety     'C15 H20 F2 N3 O2 P'
_chemical_formula_sum     'C15 H20 F2 N3 O2 P'
_chemical_formula_iupac     'C15 H20 F2 N3 O2 P'
_chemical_formula_weight     343.31
_chemical_melting_point     ?
_symmetry_cell_setting     monoclinic
_symmetry_space_group_name_H-M     'P 21/n'
_symmetry_space_group_name_Hall     '-P 2yn'
loop_
    _symmetry_equiv_pos_as_xyz
    'x, y, z'
    '-x+1/2, y+1/2, -z+1/2'
    '-x, -y, -z'
    'x-1/2, -y-1/2, z-1/2'
_cell_length_a     9.1028(3)
_cell_length_b     9.9477(2)
_cell_length_c     18.5465(5)
_cell_angle_alpha     90.00
_cell_angle_beta     92.268(3)
_cell_angle_gamma     90.00
_cell_volume     1678.11(8)
_cell_formula_units_Z     4
_cell_measurement_reflns_used     7108
_cell_measurement_theta_min     3.25
_cell_measurement_theta_max     32.33
_cell_measurement_temperature     173(2)
_exptl_crystal_description     block
_exptl_crystal_colour     colorless
_exptl_crystal_size_max     0.40
_exptl_crystal_size_mid     0.30
_exptl_crystal_size_min     0.20
_exptl_crystal_density_diffrn     1.359
_exptl_crystal_density_meas     ?
_exptl_crystal_density_method     'not measured'
_exptl_crystal_F_000     720
_exptl_absorpt_coefficient_mu     0.196
_exptl_absorpt_correction_type     multi-scan
_exptl_absorpt_process_details
;
(<i>CrysAlis RED</i>; Oxford Diffraction, 2010)
;
_exptl_absorpt_correction_T_min     0.9258
_exptl_absorpt_correction_T_max     0.9619
_exptl_special_details
;
IR (KBr, \n, cm^-1^): 3067, 2973, 2892, 1685, 1623, 1457, 1258, 1220, 1177,
1129, 1087, 1011, 968, 859, 811.
^1^H NMR (400.22 MHz, DMSO-d~6~, 293.9 K,
TMS): 1.57 (m, 8H), 3.14 (m, 8H), 7.19 (t, 1H, Ar---H), 7.36 (t,
^3^J[(H,H),(H,F)] = 10.0 Hz, 1H, Ar---H), 7.66 (m, 1H, Ar---H), 9.26 p.p.m.
(s, 1H, N---H).
^13^C NMR (100.64 MHz, DMSO-d~6~, 293.9 K, TMS): 26.38 (d,
^3^J(C,P) = 9.1 Hz, 4C), 46.34 (d, ^2^J(C,P) = 5.0 Hz, 4C),
105.03 (t, ^2^J(C,F) = 26.2 Hz, 1C, Ar---C), 112.16 (dd, ^2^J(C,F) = 21.6 Hz,
^4^J(C,F) = 3.5 Hz, 1C, Ar---C), 121.61 (m, 1C, Ar---C), 132.22 (dd,
^3^J(C,F) = 4.0 Hz and 11.1 Hz, 1C, Ar---C), 160.29
(d, ^3^J(C,F) = 13.6, ^1^J(C,F) = 252.1 Hz, 1C, Ar---C),
164.06 (d, ^3^J(C,F) = 12.1, ^1^J(C,F) = 251.1 Hz, 1C, Ar---C),
165.37 p.p.m. (s, 1C, C(O)).
^31^P{^1^H} NMR (162.01 MHz, DMSO-d~6~, 293.9 K, 85% H~3~PO~4~):
5.66 p.p.m. (<i>s</i>).
;
_diffrn_ambient_temperature     173(2)
_diffrn_radiation_type     MoK\a
_diffrn_radiation_wavelength     0.71073
_diffrn_radiation_source     'Enhance (Mo) X-ray Source'
_diffrn_radiation_monochromator     'graphite'
_diffrn_measurement_device_type     'Oxford Diffraction Xcalibur Eos Gemini'
_diffrn_measurement_method     '\w scans'
_diffrn_detector_area_resol_mean     16.1500
_diffrn_reflns_number     17134
_diffrn_reflns_av_R_equivalents     0.0172
_diffrn_reflns_av_sigmaI/netI     0.0147
_diffrn_reflns_theta_min     3.26
_diffrn_reflns_theta_max     28.70
_diffrn_reflns_theta_full     25.00
_diffrn_measured_fraction_theta_max     0.998
_diffrn_measured_fraction_theta_full     0.998
_diffrn_reflns_limit_h_min     -12
_diffrn_reflns_limit_h_max     7
_diffrn_reflns_limit_k_min     -12
_diffrn_reflns_limit_k_max     13
_diffrn_reflns_limit_l_min     -24
_diffrn_reflns_limit_l_max     25
_refine_special_details
;
Refinement of <i>F</i>^2^ against ALL reflections. The weighted <i>R</i>-factor
<i>wR</i> and goodness of fit <i>S</i> are based on <i>F</i>^2^, conventional
<i>R</i>-factors <i>R</i> are based on <i>F</i>, with <i>F</i> set to zero for
negative <i>F</i>^2^. The threshold expression of <i>F</i>^2^ >
\s(<i>F</i>^2^) is used only for calculating <i>R</i>-factors(gt) <i>etc</i>.
and is not relevant to the choice of reflections for refinement.
<i>R</i>-factors based on <i>F</i>^2^ are statistically about twice as large
as those based on <i>F</i>, and <i>R</i>- factors based on ALL data will be
even larger.
;
_reflns_number_total     4339
_reflns_number_gt     3828
_reflns_threshold_expression     I>2sigma(I)
_refine_ls_structure_factor_coef     Fsqd
_refine_ls_matrix_type     full
_refine_ls_R_factor_all     0.0450
_refine_ls_R_factor_gt     0.0397
_refine_ls_wR_factor_gt     0.1033
_refine_ls_wR_factor_ref     0.1078
_refine_ls_goodness_of_fit_ref     1.031
_refine_ls_restrained_S_all     1.039
_refine_ls_number_reflns     4339
_refine_ls_number_parameters     300
_refine_ls_number_restraints     25
_refine_ls_hydrogen_treatment     mixed
_refine_ls_weighting_scheme     calc
_refine_ls_weighting_details
         'calc w=1/[\s^2^(Fo^2^)+(0.0515P)^2^+0.7979P] where P=(Fo^2^+2Fc^2^)/3'
_atom_sites_solution_hydrogens     geom
_atom_sites_solution_primary     direct
_atom_sites_solution_secondary     difmap
_refine_ls_shift/su_max     0.001
_refine_ls_shift/su_mean     0.000
_refine_diff_density_max     0.377
_refine_diff_density_min     -0.299
_refine_ls_extinction_method     none
_refine_ls_extinction_coef     ?
loop_
    _atom_type_symbol
    _atom_type_description
    _atom_type_scat_dispersion_real
    _atom_type_scat_dispersion_imag
    _atom_type_scat_source
    'C' 'C' 0.0033 0.0016
                         'International Tables Vol C Tables 4.2.6.8 and 6.1.1.4'
    'H' 'H' 0.0000 0.0000
                         'International Tables Vol C Tables 4.2.6.8 and 6.1.1.4'
    'N' 'N' 0.0061 0.0033
                         'International Tables Vol C Tables 4.2.6.8 and 6.1.1.4'
    'O' 'O' 0.0106 0.0060
                         'International Tables Vol C Tables 4.2.6.8 and 6.1.1.4'
    'F' 'F' 0.0171 0.0103
                         'International Tables Vol C Tables 4.2.6.8 and 6.1.1.4'
    'P' 'P' 0.1023 0.0942
                         'International Tables Vol C Tables 4.2.6.8 and 6.1.1.4'
_computing_data_collection     '<i>CrysAlis PRO</i> (Oxford Diffraction, 2010)'
_computing_cell_refinement     '<i>CrysAlis PRO</i> (Oxford Diffraction, 2010)'
_computing_data_reduction     '<i>CrysAlis RED</i> (Oxford Diffraction, 2010)'
_computing_structure_solution     '<i>SHELXS97</i> (Sheldrick, 2008)'
_computing_structure_refinement     '<i>SHELXL97</i> (Sheldrick, 2008)'
_computing_molecular_graphics     '<i>SHELXTL</i>  (Sheldrick, 2008)'
_computing_publication_material
;
<i>SHELXTL</i>  (Sheldrick, 2008) and <i>enCIFer</i> (Allen <i>et
al.</i>,
2004)
;
loop_
    _atom_site_type_symbol
    _atom_site_label
    _atom_site_fract_x
    _atom_site_fract_y
    _atom_site_fract_z
    _atom_site_U_iso_or_equiv
    _atom_site_adp_type
    _atom_site_calc_flag
    _atom_site_refinement_flags
    _atom_site_occupancy
    _atom_site_symmetry_multiplicity
    _atom_site_disorder_assembly
    _atom_site_disorder_group
    P P1 0.59836(4) 0.47159(3) 0.114620(16) 0.02308(10) Uani d . 1 1 A .
    F F1 0.59877(19) 1.01499(17) 0.13543(9) 0.0434(4) Uani d PD 0.70 1 . .
    F F1A 0.2448(4) 0.6940(3) 0.0502(2) 0.0405(8) Uani d PD 0.30 1 . .
    F F2 0.17516(14) 1.14989(11) 0.00596(7) 0.0617(3) Uani d . 1 1 . .
    O O1 0.53714(12) 0.37387(9) 0.06124(5) 0.0316(2) Uani d . 1 1 . .
    O O3 0.57983(14) 0.75048(11) 0.18642(6) 0.0425(3) Uani d . 1 1 . .
    N N1 0.53996(13) 0.62346(11) 0.08554(6) 0.0264(2) Uani d D 1 1 . .
    H H1N 0.5064(18) 0.6275(17) 0.0427(7) 0.032 Uiso d D 1 1 . .
    N N2 0.54212(13) 0.44054(13) 0.19479(6) 0.0317(3) Uani d D 1 1 . .
    N N3 0.77636(14) 0.47924(12) 0.12213(7) 0.0326(3) Uani d D 1 1 . .
    C C1 0.47337(16) 0.98082(14) 0.09944(7) 0.0289(3) Uani d D 1 1 . .
    H H1A 0.571(4) 1.003(9) 0.117(4) 0.035 Uiso d PD 0.30 1 . .
    C C2 0.38927(18) 1.08460(14) 0.07115(8) 0.0351(3) Uani d . 1 1 . .
    H H2A 0.4184 1.1758 0.0770 0.042 Uiso calc R 1 1 . .
    C C3 0.26117(18) 1.05011(15) 0.03401(9) 0.0365(3) Uani d . 1 1 . .
    C C4 0.21545(16) 0.91998(16) 0.02352(8) 0.0354(3) Uani d . 1 1 . .
    H H4A 0.1260 0.9000 -0.0024 0.042 Uiso calc R 1 1 . .
    C C5 0.30424(15) 0.81899(14) 0.05208(7) 0.0285(3) Uani d D 1 1 . .
    H H1 0.278(4) 0.7283(15) 0.0411(18) 0.034 Uiso d PD 0.70 1 . .
    C C6 0.43458(14) 0.84645(12) 0.09091(6) 0.0239(2) Uani d . 1 1 . .
    C C7 0.52591(15) 0.73730(13) 0.12577(7) 0.0264(3) Uani d . 1 1 . .
    C C8 0.6225(6) 0.4742(8) 0.2636(3) 0.0272(17) Uani d PD 0.566(6) 1 A 5
    H H8A 0.6806 0.5577 0.2591 0.033 Uiso calc PR 0.566(6) 1 A 5
    H H8B 0.6888 0.4002 0.2796 0.033 Uiso calc PR 0.566(6) 1 A 5
    C C9 0.4996(10) 0.4928(11) 0.3144(4) 0.065(2) Uani d PD 0.566(6) 1 A 5
    H H9A 0.4666 0.5877 0.3146 0.078 Uiso calc PR 0.566(6) 1 A 5
    H H9B 0.5314 0.4667 0.3641 0.078 Uiso calc PR 0.566(6) 1 A 5
    C C10 0.3769(6) 0.4013(8) 0.2855(2) 0.0748(16) Uani d PD 0.566(6) 1 A 5
    H H10A 0.2804 0.4304 0.3028 0.090 Uiso calc PR 0.566(6) 1 A 5
    H H10B 0.3948 0.3069 0.3003 0.090 Uiso calc PR 0.566(6) 1 A 5
    C C11 0.3829(8) 0.4168(11) 0.2035(4) 0.0489(19) Uani d PD 0.566(6) 1 A 5
    H H11A 0.3491 0.3341 0.1781 0.059 Uiso calc PR 0.566(6) 1 A 5
    H H11B 0.3231 0.4940 0.1858 0.059 Uiso calc PR 0.566(6) 1 A 5
    C C8A 0.6167(14) 0.4736(16) 0.2641(6) 0.063(5) Uani d PD 0.434(6) 1 A 6
    H H8AA 0.6565 0.5662 0.2632 0.076 Uiso calc PR 0.434(6) 1 A 6
    H H8AB 0.6987 0.4103 0.2747 0.076 Uiso calc PR 0.434(6) 1 A 6
    C C9A 0.5017(15) 0.4612(18) 0.3196(8) 0.085(5) Uani d PD 0.434(6) 1 A 6
    H H9AA 0.5180 0.5274 0.3589 0.102 Uiso calc PR 0.434(6) 1 A 6
    H H9AB 0.5003 0.3696 0.3404 0.102 Uiso calc PR 0.434(6) 1 A 6
    C C10A 0.3614(6) 0.4907(8) 0.2760(3) 0.0644(17) Uani d PD 0.434(6) 1 A 6
    H H10C 0.3506 0.5875 0.2646 0.077 Uiso calc PR 0.434(6) 1 A 6
    H H10D 0.2731 0.4583 0.3003 0.077 Uiso calc PR 0.434(6) 1 A 6
    C C11A 0.3941(13) 0.4072(19) 0.2095(7) 0.079(5) Uani d PD 0.434(6) 1 A 6
    H H11C 0.3842 0.3099 0.2196 0.095 Uiso calc PR 0.434(6) 1 A 6
    H H11D 0.3267 0.4313 0.1683 0.095 Uiso calc PR 0.434(6) 1 A 6
    C C12 0.8722(3) 0.5949(3) 0.1329(3) 0.0476(10) Uani d PD 0.566(6) 1 A 3
    H H12A 0.8306 0.6592 0.1673 0.057 Uiso calc PR 0.566(6) 1 A 3
    H H12B 0.8873 0.6417 0.0866 0.057 Uiso calc PR 0.566(6) 1 A 3
    C C13 1.0112(5) 0.5376(5) 0.1622(6) 0.118(3) Uani d PD 0.566(6) 1 A 3
    H H13A 1.0949 0.5834 0.1402 0.142 Uiso calc PR 0.566(6) 1 A 3
    H H13B 1.0191 0.5532 0.2150 0.142 Uiso calc PR 0.566(6) 1 A 3
    C C14 1.0185(4) 0.3994(5) 0.1484(3) 0.0579(11) Uani d PD 0.566(6) 1 A 3
    H H14A 1.0650 0.3506 0.1898 0.069 Uiso calc PR 0.566(6) 1 A 3
    H H14B 1.0740 0.3810 0.1047 0.069 Uiso calc PR 0.566(6) 1 A 3
    C C15 0.8656(9) 0.3626(9) 0.1378(6) 0.065(3) Uani d PD 0.566(6) 1 A 3
    H H15A 0.8549 0.2979 0.0973 0.078 Uiso calc PR 0.566(6) 1 A 3
    H H15B 0.8314 0.3181 0.1818 0.078 Uiso calc PR 0.566(6) 1 A 3
    C C12A 0.8614(5) 0.5743(6) 0.0805(4) 0.0635(17) Uani d PD 0.434(6) 1 A 4
    H H12C 0.8512 0.6670 0.0991 0.076 Uiso calc PR 0.434(6) 1 A 4
    H H12D 0.8299 0.5725 0.0288 0.076 Uiso calc PR 0.434(6) 1 A 4
    C C13A 1.0174(6) 0.5242(7) 0.0916(6) 0.081(2) Uani d PD 0.434(6) 1 A 4
    H H13C 1.0757 0.5418 0.0487 0.098 Uiso calc PR 0.434(6) 1 A 4
    H H13D 1.0668 0.5667 0.1343 0.098 Uiso calc PR 0.434(6) 1 A 4
    C C14A 0.9971(6) 0.3782(7) 0.1029(6) 0.082(2) Uani d PD 0.434(6) 1 A 4
    H H14C 1.0803 0.3433 0.1335 0.099 Uiso calc PR 0.434(6) 1 A 4
    H H14D 0.9982 0.3316 0.0558 0.099 Uiso calc PR 0.434(6) 1 A 4
    C C15A 0.8561(9) 0.3470(9) 0.1381(4) 0.0336(18) Uani d PD 0.434(6) 1 A 4
    H H15C 0.8710 0.3310 0.1906 0.040 Uiso calc PR 0.434(6) 1 A 4
    H H15D 0.8046 0.2694 0.1153 0.040 Uiso calc PR 0.434(6) 1 A 4
loop_
    _atom_site_aniso_label
    _atom_site_aniso_U_11
    _atom_site_aniso_U_22
    _atom_site_aniso_U_33
    _atom_site_aniso_U_12
    _atom_site_aniso_U_13
    _atom_site_aniso_U_23
    P1 0.02981(18) 0.02096(16) 0.01801(16) 0.00199(12) -0.00475(11) 0.00008(11)
    F1 0.0477(8) 0.0307(7) 0.0504(10) -0.0092(6) -0.0175(6) -0.0046(6)
    F1A 0.0350(18) 0.0305(16) 0.055(2) -0.0053(12) -0.0065(14) -0.0031(14)
    F2 0.0686(7) 0.0373(6) 0.0781(8) 0.0235(5) -0.0103(6) 0.0113(5)
    O1 0.0503(6) 0.0211(4) 0.0227(4) 0.0007(4) -0.0091(4) -0.0013(3)
    O3 0.0668(8) 0.0314(5) 0.0276(5) 0.0033(5) -0.0184(5) -0.0070(4)
    N1 0.0376(6) 0.0214(5) 0.0193(5) 0.0052(4) -0.0090(4) -0.0025(4)
    N2 0.0337(6) 0.0406(7) 0.0205(5) -0.0028(5) -0.0027(4) 0.0009(5)
    N3 0.0317(6) 0.0307(6) 0.0349(6) 0.0038(5) -0.0034(5) 0.0060(5)
    C1 0.0343(7) 0.0247(6) 0.0277(6) -0.0036(5) 0.0024(5) -0.0037(5)
    C2 0.0492(9) 0.0203(6) 0.0365(7) -0.0001(6) 0.0090(6) 0.0004(5)
    C3 0.0420(8) 0.0285(7) 0.0393(8) 0.0126(6) 0.0042(6) 0.0053(6)
    C4 0.0319(7) 0.0350(7) 0.0388(8) 0.0057(6) -0.0031(6) 0.0000(6)
    C5 0.0308(7) 0.0235(6) 0.0310(6) 0.0001(5) -0.0001(5) -0.0020(5)
    C6 0.0300(6) 0.0206(6) 0.0213(5) 0.0015(5) 0.0021(5) -0.0020(4)
    C7 0.0334(7) 0.0222(6) 0.0232(6) 0.0002(5) -0.0038(5) -0.0023(5)
    C8 0.031(2) 0.040(5) 0.011(3) 0.004(2) -0.002(2) 0.001(3)
    C9 0.073(5) 0.094(4) 0.029(3) -0.020(3) 0.015(3) -0.026(3)
    C10 0.073(3) 0.108(5) 0.045(2) -0.016(3) 0.023(2) 0.007(3)
    C11 0.027(2) 0.085(5) 0.035(3) -0.010(2) 0.014(2) 0.001(3)
    C8A 0.096(8) 0.054(9) 0.038(7) -0.004(6) -0.025(6) 0.005(6)
    C9A 0.073(7) 0.150(12) 0.033(4) 0.011(6) 0.008(4) 0.025(6)
    C10A 0.057(3) 0.091(5) 0.047(3) 0.014(3) 0.020(2) 0.007(3)
    C11A 0.065(6) 0.134(12) 0.037(4) -0.022(6) -0.017(4) -0.003(5)
    C12 0.0330(15) 0.0340(15) 0.076(3) -0.0070(11) -0.0001(15) 0.0075(16)
    C13 0.038(2) 0.063(3) 0.249(10) -0.003(2) -0.038(4) -0.015(4)
    C14 0.0310(16) 0.061(2) 0.080(3) 0.0046(15) -0.0115(18) 0.014(2)
    C15 0.048(4) 0.052(4) 0.095(5) 0.010(3) 0.002(3) 0.036(3)
    C12A 0.043(2) 0.053(3) 0.095(5) -0.009(2) 0.004(3) 0.019(3)
    C13A 0.031(2) 0.074(4) 0.139(7) -0.005(2) 0.009(3) 0.024(4)
    C14A 0.030(2) 0.069(4) 0.148(8) 0.013(2) 0.000(4) -0.003(5)
    C15A 0.029(3) 0.033(3) 0.037(3) 0.015(2) -0.014(2) -0.009(3)
_geom_special_details
;
All e.s.d.'s (except the e.s.d. in the dihedral angle between two l.s. planes)
are estimated using the full covariance matrix. The cell e.s.d.'s are taken
into account individually in the estimation of e.s.d.'s in distances, angles
and torsion angles; correlations between e.s.d.'s in cell parameters are only
used when they are defined by crystal symmetry. An approximate (isotropic)
treatment of cell e.s.d.'s is used for estimating e.s.d.'s involving l.s.
planes.
;
loop_
    _geom_bond_atom_site_label_1
    _geom_bond_atom_site_label_2
    _geom_bond_site_symmetry_2
    _geom_bond_distance
    _geom_bond_publ_flag
    P1 O1 . 1.4805(10) ?
    P1 N2 . 1.6213(12) ?
    P1 N3 . 1.6226(13) ?
    P1 N1 . 1.6832(11) ?
    F1 C1 . 1.3431(19) ?
    F1 H1A . 0.43(5) ?
    F1A C5 . 1.356(3) ?
    F1A H1 . 0.49(2) ?
    F2 C3 . 1.3552(17) ?
    O3 C7 . 1.2165(16) ?
    N1 C7 . 1.3649(16) ?
    N1 H1N . 0.841(13) ?
    N2 C11A . 1.425(11) ?
    N2 C8A . 1.467(11) ?
    N2 C11 . 1.484(6) ?
    N2 C8 . 1.484(6) ?
    N3 C15 . 1.440(9) ?
    N3 C12 . 1.453(3) ?
    N3 C12A . 1.462(5) ?
    N3 C15A . 1.526(8) ?
    C1 C2 . 1.377(2) ?
    C1 C6 . 1.3900(18) ?
    C1 H1A . 0.957(10) ?
    C2 C3 . 1.374(2) ?
    C2 H2A . 0.9500 ?
    C3 C4 . 1.371(2) ?
    C4 C5 . 1.3817(19) ?
    C4 H4A . 0.9500 ?
    C5 C6 . 1.3905(18) ?
    C5 H1 . 0.953(10) ?
    C6 C7 . 1.4985(17) ?
    C8 C9 . 1.503(8) ?
    C8 H8A . 0.9900 ?
    C8 H8B . 0.9900 ?
    C9 C10 . 1.521(9) ?
    C9 H9A . 0.9900 ?
    C9 H9B . 0.9900 ?
    C10 C11 . 1.532(9) ?
    C10 H10A . 0.9900 ?
    C10 H10B . 0.9900 ?
    C11 H11A . 0.9900 ?
    C11 H11B . 0.9900 ?
    C8A C9A . 1.502(14) ?
    C8A H8AA . 0.9900 ?
    C8A H8AB . 0.9900 ?
    C9A C10A . 1.513(14) ?
    C9A H9AA . 0.9900 ?
    C9A H9AB . 0.9900 ?
    C10A C11A . 1.526(13) ?
    C10A H10C . 0.9900 ?
    C10A H10D . 0.9900 ?
    C11A H11C . 0.9900 ?
    C11A H11D . 0.9900 ?
    C12 C13 . 1.472(5) ?
    C12 H12A . 0.9900 ?
    C12 H12B . 0.9900 ?
    C13 C14 . 1.400(7) ?
    C13 H13A . 0.9900 ?
    C13 H13B . 0.9900 ?
    C14 C15 . 1.445(9) ?
    C14 H14A . 0.9900 ?
    C14 H14B . 0.9900 ?
    C15 H15A . 0.9900 ?
    C15 H15B . 0.9900 ?
    C12A C13A . 1.512(7) ?
    C12A H12C . 0.9900 ?
    C12A H12D . 0.9900 ?
    C13A C14A . 1.480(8) ?
    C13A H13C . 0.9900 ?
    C13A H13D . 0.9900 ?
    C14A C15A . 1.495(10) ?
    C14A H14C . 0.9900 ?
    C14A H14D . 0.9900 ?
    C15A H15C . 0.9900 ?
    C15A H15D . 0.9900 ?
loop_
    _geom_angle_atom_site_label_1
    _geom_angle_atom_site_label_2
    _geom_angle_atom_site_label_3
    _geom_angle_site_symmetry_1
    _geom_angle_site_symmetry_3
    _geom_angle
    _geom_angle_publ_flag
    O1 P1 N2 . . 111.35(6) ?
    O1 P1 N3 . . 115.87(7) ?
    N2 P1 N3 . . 106.30(6) ?
    O1 P1 N1 . . 105.63(5) ?
    N2 P1 N1 . . 110.96(6) ?
    N3 P1 N1 . . 106.68(6) ?
    C7 N1 P1 . . 127.22(9) ?
    C7 N1 H1N . . 116.0(12) ?
    P1 N1 H1N . . 116.3(12) ?
    C11A N2 C8A . . 107.0(7) ?
    C8A N2 C11 . . 111.2(6) ?
    C11A N2 C8 . . 109.0(6) ?
    C11 N2 C8 . . 113.1(4) ?
    C11A N2 P1 . . 123.8(6) ?
    C8A N2 P1 . . 127.5(5) ?
    C11 N2 P1 . . 118.4(3) ?
    C8 N2 P1 . . 125.6(2) ?
    C15 N3 C12 . . 106.2(4) ?
    C15 N3 C12A . . 108.8(4) ?
    C12 N3 C15A . . 112.2(3) ?
    C12A N3 C15A . . 113.7(4) ?
    C15 N3 P1 . . 122.2(4) ?
    C12 N3 P1 . . 129.90(15) ?
    C12A N3 P1 . . 122.2(2) ?
    C15A N3 P1 . . 116.2(3) ?
    F1 C1 C2 . . 116.64(14) ?
    F1 C1 C6 . . 120.47(14) ?
    C2 C1 C6 . . 122.88(13) ?
    C2 C1 H1A . . 117(5) ?
    C6 C1 H1A . . 119(5) ?
    C3 C2 C1 . . 116.86(13) ?
    C3 C2 H2A . . 121.6 ?
    C1 C2 H2A . . 121.6 ?
    F2 C3 C4 . . 118.00(15) ?
    F2 C3 C2 . . 118.39(14) ?
    C4 C3 C2 . . 123.62(13) ?
    C3 C4 C5 . . 117.54(14) ?
    C3 C4 H4A . . 121.2 ?
    C5 C4 H4A . . 121.2 ?
    F1A C5 C4 . . 115.48(19) ?
    F1A C5 C6 . . 121.66(19) ?
    C4 C5 C6 . . 122.00(13) ?
    C4 C5 H1 . . 118(2) ?
    C6 C5 H1 . . 120(2) ?
    C1 C6 C5 . . 117.10(12) ?
    C1 C6 C7 . . 120.90(12) ?
    C5 C6 C7 . . 121.91(11) ?
    O3 C7 N1 . . 123.49(12) ?
    O3 C7 C6 . . 121.16(12) ?
    N1 C7 C6 . . 115.32(11) ?
    N2 C8 C9 . . 102.3(5) ?
    N2 C8 H8A . . 111.3 ?
    C9 C8 H8A . . 111.3 ?
    N2 C8 H8B . . 111.3 ?
    C9 C8 H8B . . 111.3 ?
    H8A C8 H8B . . 109.2 ?
    C8 C9 C10 . . 105.1(6) ?
    C8 C9 H9A . . 110.7 ?
    C10 C9 H9A . . 110.7 ?
    C8 C9 H9B . . 110.7 ?
    C10 C9 H9B . . 110.7 ?
    H9A C9 H9B . . 108.8 ?
    C9 C10 C11 . . 103.6(5) ?
    C9 C10 H10A . . 111.0 ?
    C11 C10 H10A . . 111.0 ?
    C9 C10 H10B . . 111.0 ?
    C11 C10 H10B . . 111.0 ?
    H10A C10 H10B . . 109.0 ?
    N2 C11 C10 . . 101.4(6) ?
    N2 C11 H11A . . 111.5 ?
    C10 C11 H11A . . 111.5 ?
    N2 C11 H11B . . 111.5 ?
    C10 C11 H11B . . 111.5 ?
    H11A C11 H11B . . 109.3 ?
    N2 C8A C9A . . 105.7(10) ?
    N2 C8A H8AA . . 110.6 ?
    C9A C8A H8AA . . 110.6 ?
    N2 C8A H8AB . . 110.6 ?
    C9A C8A H8AB . . 110.6 ?
    H8AA C8A H8AB . . 108.7 ?
    C8A C9A C10A . . 102.4(10) ?
    C8A C9A H9AA . . 111.3 ?
    C10A C9A H9AA . . 111.3 ?
    C8A C9A H9AB . . 111.3 ?
    C10A C9A H9AB . . 111.3 ?
    H9AA C9A H9AB . . 109.2 ?
    C9A C10A C11A . . 98.0(9) ?
    C9A C10A H10C . . 112.2 ?
    C11A C10A H10C . . 112.2 ?
    C9A C10A H10D . . 112.2 ?
    C11A C10A H10D . . 112.2 ?
    H10C C10A H10D . . 109.8 ?
    N2 C11A C10A . . 104.1(9) ?
    N2 C11A H11C . . 110.9 ?
    C10A C11A H11C . . 110.9 ?
    N2 C11A H11D . . 110.9 ?
    C10A C11A H11D . . 110.9 ?
    H11C C11A H11D . . 108.9 ?
    N3 C12 C13 . . 104.3(3) ?
    N3 C12 H12A . . 110.9 ?
    C13 C12 H12A . . 110.9 ?
    N3 C12 H12B . . 110.9 ?
    C13 C12 H12B . . 110.9 ?
    H12A C12 H12B . . 108.9 ?
    C14 C13 C12 . . 111.0(4) ?
    C14 C13 H13A . . 109.4 ?
    C12 C13 H13A . . 109.4 ?
    C14 C13 H13B . . 109.4 ?
    C12 C13 H13B . . 109.4 ?
    H13A C13 H13B . . 108.0 ?
    C13 C14 C15 . . 102.8(5) ?
    C13 C14 H14A . . 111.2 ?
    C15 C14 H14A . . 111.2 ?
    C13 C14 H14B . . 111.2 ?
    C15 C14 H14B . . 111.2 ?
    H14A C14 H14B . . 109.1 ?
    N3 C15 C14 . . 110.8(6) ?
    N3 C15 H15A . . 109.5 ?
    C14 C15 H15A . . 109.5 ?
    N3 C15 H15B . . 109.5 ?
    C14 C15 H15B . . 109.5 ?
    H15A C15 H15B . . 108.1 ?
    N3 C12A C13A . . 103.2(4) ?
    N3 C12A H12C . . 111.1 ?
    C13A C12A H12C . . 111.1 ?
    N3 C12A H12D . . 111.1 ?
    C13A C12A H12D . . 111.1 ?
    H12C C12A H12D . . 109.1 ?
    C14A C13A C12A . . 102.8(4) ?
    C14A C13A H13C . . 111.2 ?
    C12A C13A H13C . . 111.2 ?
    C14A C13A H13D . . 111.2 ?
    C12A C13A H13D . . 111.2 ?
    H13C C13A H13D . . 109.1 ?
    C13A C14A C15A . . 112.3(5) ?
    C13A C14A H14C . . 109.1 ?
    C15A C14A H14C . . 109.1 ?
    C13A C14A H14D . . 109.1 ?
    C15A C14A H14D . . 109.1 ?
    H14C C14A H14D . . 107.9 ?
    C14A C15A N3 . . 98.4(6) ?
    C14A C15A H15C . . 112.1 ?
    N3 C15A H15C . . 112.1 ?
    C14A C15A H15D . . 112.1 ?
    N3 C15A H15D . . 112.1 ?
    H15C C15A H15D . . 109.7 ?
loop_
    _geom_torsion_atom_site_label_1
    _geom_torsion_atom_site_label_2
    _geom_torsion_atom_site_label_3
    _geom_torsion_atom_site_label_4
    _geom_torsion_site_symmetry_1
    _geom_torsion_site_symmetry_2
    _geom_torsion_site_symmetry_3
    _geom_torsion_site_symmetry_4
    _geom_torsion
    _geom_torsion_publ_flag
    O1 P1 N1 C7 . . . . 157.09(12) ?
    N2 P1 N1 C7 . . . . 36.30(14) ?
    N3 P1 N1 C7 . . . . -79.07(13) ?
    O1 P1 N2 C11A . . . . -43.6(9) ?
    N3 P1 N2 C11A . . . . -170.6(9) ?
    N1 P1 N2 C11A . . . . 73.7(9) ?
    O1 P1 N2 C8A . . . . 153.3(8) ?
    N3 P1 N2 C8A . . . . 26.3(8) ?
    N1 P1 N2 C8A . . . . -89.3(8) ?
    O1 P1 N2 C11 . . . . -48.0(5) ?
    N3 P1 N2 C11 . . . . -175.0(5) ?
    N1 P1 N2 C11 . . . . 69.4(5) ?
    O1 P1 N2 C8 . . . . 152.4(4) ?
    N3 P1 N2 C8 . . . . 25.4(4) ?
    N1 P1 N2 C8 . . . . -90.2(4) ?
    O1 P1 N3 C15 . . . . -55.4(5) ?
    N2 P1 N3 C15 . . . . 68.9(5) ?
    N1 P1 N3 C15 . . . . -172.6(5) ?
    O1 P1 N3 C12 . . . . 141.4(3) ?
    N2 P1 N3 C12 . . . . -94.3(3) ?
    N1 P1 N3 C12 . . . . 24.2(3) ?
    O1 P1 N3 C12A . . . . 92.4(4) ?
    N2 P1 N3 C12A . . . . -143.3(4) ?
    N1 P1 N3 C12A . . . . -24.8(4) ?
    O1 P1 N3 C15A . . . . -54.8(3) ?
    N2 P1 N3 C15A . . . . 69.5(3) ?
    N1 P1 N3 C15A . . . . -172.0(3) ?
    F1 C1 C2 C3 . . . . 179.74(15) ?
    C6 C1 C2 C3 . . . . 0.9(2) ?
    C1 C2 C3 F2 . . . . 179.47(13) ?
    C1 C2 C3 C4 . . . . -0.7(2) ?
    F2 C3 C4 C5 . . . . 179.73(14) ?
    C2 C3 C4 C5 . . . . -0.1(2) ?
    C3 C4 C5 F1A . . . . 170.3(2) ?
    C3 C4 C5 C6 . . . . 0.8(2) ?
    F1 C1 C6 C5 . . . . -179.07(14) ?
    C2 C1 C6 C5 . . . . -0.2(2) ?
    F1 C1 C6 C7 . . . . 4.2(2) ?
    C2 C1 C6 C7 . . . . -176.98(13) ?
    F1A C5 C6 C1 . . . . -169.5(2) ?
    C4 C5 C6 C1 . . . . -0.6(2) ?
    F1A C5 C6 C7 . . . . 7.2(3) ?
    C4 C5 C6 C7 . . . . 176.09(13) ?
    P1 N1 C7 O3 . . . . 14.1(2) ?
    P1 N1 C7 C6 . . . . -164.21(10) ?
    C1 C6 C7 O3 . . . . 39.6(2) ?
    C5 C6 C7 O3 . . . . -137.01(15) ?
    C1 C6 C7 N1 . . . . -142.04(13) ?
    C5 C6 C7 N1 . . . . 41.38(18) ?
    C11A N2 C8 C9 . . . . -14.5(11) ?
    C8A N2 C8 C9 . . . . -1E1(3)
                                ?
    C11 N2 C8 C9 . . . . -9.0(9) ?
    P1 N2 C8 C9 . . . . 151.5(5) ?
    N2 C8 C9 C10 . . . . 29.3(9) ?
    C8 C9 C10 C11 . . . . -39.2(10) ?
    C11A N2 C11 C10 . . . . 37(7) ?
    C8A N2 C11 C10 . . . . -14.5(10) ?
    C8 N2 C11 C10 . . . . -14.4(8) ?
    P1 N2 C11 C10 . . . . -176.5(4) ?
    C9 C10 C11 N2 . . . . 31.8(9) ?
    C11A N2 C8A C9A . . . . -1.6(15) ?
    C11 N2 C8A C9A . . . . 3.8(13) ?
    C8 N2 C8A C9A . . . .  -18E1(3)
                                   ?
    P1 N2 C8A C9A . . . . 163.7(8) ?
    N2 C8A C9A C10A . . . . -27.4(14) ?
    C8A C9A C10A C11A . . . . 43.4(14) ?
    C8A N2 C11A C10A . . . . 30.0(14) ?
    C11 N2 C11A C10A . . . . -100(8) ?
    C8 N2 C11A C10A . . . . 30.2(13) ?
    P1 N2 C11A C10A . . . . -136.0(7) ?
    C9A C10A C11A N2 . . . . -45.7(14) ?
    C15 N3 C12 C13 . . . . -5.9(7) ?
    C12A N3 C12 C13 . . . . -105.9(6) ?
    C15A N3 C12 C13 . . . . -5.0(6) ?
    P1 N3 C12 C13 . . . . 159.3(5) ?
    N3 C12 C13 C14 . . . . 18.5(8) ?
    C12 C13 C14 C15 . . . . -22.6(9) ?
    C12 N3 C15 C14 . . . . -7.8(8) ?
    C12A N3 C15 C14 . . . . 34.0(8) ?
    P1 N3 C15 C14 . . . . -174.4(4) ?
    C13 C14 C15 N3 . . . . 18.6(9) ?
    C15 N3 C12A C13A . . . . -15.8(7) ?
    C12 N3 C12A C13A . . . . 77.2(6) ?
    C15A N3 C12A C13A . . . . -19.4(7) ?
    P1 N3 C12A C13A . . . . -167.4(4) ?
    N3 C12A C13A C14A . . . . 28.8(8) ?
    C12A C13A C14A C15A . . . . -30.9(10) ?
    C13A C14A C15A N3 . . . . 18.5(8) ?
    C15 N3 C15A C14A . . . . -33(6) ?
    C12 N3 C15A C14A . . . . -42.0(5) ?
    C12A N3 C15A C14A . . . . 1.4(6) ?
    P1 N3 C15A C14A . . . . 151.4(4) ?
loop_
    _geom_hbond_atom_site_label_D
    _geom_hbond_atom_site_label_H
    _geom_hbond_atom_site_label_A
    _geom_hbond_site_symmetry_A
    _geom_hbond_distance_DH
    _geom_hbond_distance_HA
    _geom_hbond_distance_DA
    _geom_hbond_angle_DHA
    N1 H1N O1 3_665 0.841(13) 1.953(14) 2.7845(14) 169.9(16)
_iucr_refine_instructions_details
;
TITL AT-3 in P2(1)/n
CELL 0.71073   9.1028   9.9477  18.5465  90.000  92.268  90.000
ZERR    4.00   0.0003   0.0002   0.0005   0.000   0.003   0.000
LATT  1
SYMM 0.5-X, 0.5+Y, 0.5-Z
SFAC C H N O F P
UNIT 60 80 12 8 8 4
acta 50
conf
L.S. 25
BOND $H
FMAP 2
PLAN 10
TEMP -100
size 0.20 0.30 0.40
rem colorless block
htab 3
eqiv $1 -x+1, -y+1, -z
htab n1 o1_$1
dfix 0.96 0.01 c1 h1a c5 h1
DFIX 1.35 0.02 C1 F1 C5 F1A
free h1a f1
free h1 f1a
dfix 0.87 0.02 n1 h1n
dfix 1.44 0.02 n3 c12 n3 c12a n3 c15 n3 c15a
dfix 1.44 0.02 n2 c8 n2 c11 n2 c8a n2 c11a
dfix 1.50 0.02 c12 c13 c13 c14 c14 c15 c12a c13a c13a c14a c14a c15a
dfix 1.55 0.02 c8 c9 c9 c10 c10 c11 c8a c9a c9a c10a c10a c11a
WGHT    0.051500    0.797900
FVAR       0.50927   0.70486   0.56622
P1    6    0.598356    0.471591    0.114620    11.00000    0.02981    0.02096 =
         0.01801    0.00008   -0.00475    0.00199
F1    5    0.598769    1.014992    0.135432    10.70000    0.04771    0.03066 =
         0.05044   -0.00462   -0.01750   -0.00916
F1A   5    0.244803    0.693972    0.050179    10.30000    0.03504    0.03051 =
         0.05529   -0.00309   -0.00652   -0.00534
F2    5    0.175159    1.149888    0.005959    11.00000    0.06864    0.03726 =
         0.07812    0.01132   -0.01026    0.02348
O1    4    0.537144    0.373868    0.061241    11.00000    0.05029    0.02111 =
         0.02267   -0.00128   -0.00908    0.00069
O3    4    0.579827    0.750482    0.186425    11.00000    0.06684    0.03135 =
         0.02763   -0.00704   -0.01845    0.00325
N1    3    0.539958    0.623458    0.085543    11.00000    0.03762    0.02145 =
         0.01927   -0.00246   -0.00902    0.00521
H1N   2    0.506405    0.627459    0.042708    11.00000   -1.20000
N2    3    0.542116    0.440539    0.194793    11.00000    0.03372    0.04061 =
         0.02054    0.00088   -0.00270   -0.00279
N3    3    0.776359    0.479244    0.122130    11.00000    0.03168    0.03074 =
         0.03490    0.00596   -0.00337    0.00376
C1    1    0.473374    0.980818    0.099436    11.00000    0.03435    0.02470 =
         0.02772   -0.00375    0.00242   -0.00360
H1A   2    0.570716    1.002512    0.117163    10.30000   -1.20000
C2    1    0.389272    1.084602    0.071149    11.00000    0.04921    0.02028 =
         0.03651    0.00035    0.00900   -0.00007
AFIX  43
H2A   2    0.418426    1.175770    0.077027    11.00000   -1.20000
AFIX   0
C3    1    0.261170    1.050107    0.034012    11.00000    0.04200    0.02845 =
         0.03930    0.00532    0.00425    0.01255
C4    1    0.215448    0.919985    0.023522    11.00000    0.03194    0.03502 =
         0.03882    0.00000   -0.00314    0.00566
AFIX  43
H4A   2    0.126030    0.900009   -0.002419    11.00000   -1.20000
AFIX   0
C5    1    0.304237    0.818991    0.052078    11.00000    0.03085    0.02354 =
         0.03098   -0.00198   -0.00010    0.00012
H1    2    0.277863    0.728347    0.041105    10.70000   -1.20000
C6    1    0.434580    0.846446    0.090910    11.00000    0.02995    0.02063 =
         0.02133   -0.00203    0.00209    0.00150
C7    1    0.525910    0.737301    0.125768    11.00000    0.03345    0.02221 =
         0.02323   -0.00227   -0.00383    0.00024
PART   5
C8    1    0.622545    0.474240    0.263589    31.00000    0.03113    0.03966 =
         0.01065    0.00051   -0.00155    0.00417
AFIX  23
H8A   2    0.680621    0.557747    0.259062    31.00000   -1.20000
H8B   2    0.688773    0.400185    0.279596    31.00000   -1.20000
AFIX   0
C9    1    0.499567    0.492818    0.314363    31.00000    0.07272    0.09389 =
         0.02862   -0.02581    0.01509   -0.01976
AFIX  23
H9A   2    0.466623    0.587655    0.314644    31.00000   -1.20000
H9B   2    0.531354    0.466708    0.364075    31.00000   -1.20000
AFIX   0
C10   1    0.376894    0.401289    0.285517    31.00000    0.07275    0.10799 =
         0.04527    0.00736    0.02285   -0.01592
AFIX  23
H10A  2    0.280427    0.430394    0.302811    31.00000   -1.20000
H10B  2    0.394832    0.306914    0.300345    31.00000   -1.20000
AFIX   0
C11   1    0.382875    0.416761    0.203513    31.00000    0.02746    0.08546 =
         0.03473    0.00097    0.01353   -0.00999
AFIX  23
H11A  2    0.349145    0.334142    0.178119    31.00000   -1.20000
H11B  2    0.323122    0.494025    0.185823    31.00000   -1.20000
AFIX   0
PART   6
C8A   1    0.616746    0.473564    0.264071   -31.00000    0.09602    0.05358 =
         0.03820    0.00529   -0.02528   -0.00362
AFIX  23
H8AA  2    0.656495    0.566163    0.263246   -31.00000   -1.20000
H8AB  2    0.698740    0.410327    0.274715   -31.00000   -1.20000
AFIX   0
C9A   1    0.501721    0.461214    0.319592   -31.00000    0.07301    0.14974 =
         0.03339    0.02491    0.00796    0.01088
AFIX  23
H9AA  2    0.517965    0.527445    0.358945   -31.00000   -1.20000
H9AB  2    0.500294    0.369619    0.340428   -31.00000   -1.20000
AFIX   0
C10A  1    0.361387    0.490701    0.276017   -31.00000    0.05728    0.09066 =
         0.04665    0.00701    0.02025    0.01430
AFIX  23
H10C  2    0.350607    0.587495    0.264582   -31.00000   -1.20000
H10D  2    0.273132    0.458299    0.300263   -31.00000   -1.20000
AFIX   0
C11A  1    0.394070    0.407175    0.209544   -31.00000    0.06484    0.13377 =
         0.03744   -0.00293   -0.01683   -0.02152
AFIX  23
H11C  2    0.384244    0.309937    0.219649   -31.00000   -1.20000
H11D  2    0.326699    0.431257    0.168350   -31.00000   -1.20000
AFIX   0
PART   3
C12   1    0.872232    0.594852    0.132855    31.00000    0.03299    0.03401 =
         0.07565    0.00748   -0.00011   -0.00699
AFIX  23
H12A  2    0.830578    0.659167    0.167288    31.00000   -1.20000
H12B  2    0.887258    0.641661    0.086621    31.00000   -1.20000
AFIX   0
C13   1    1.011168    0.537594    0.162244    31.00000    0.03848    0.06334 =
         0.24885   -0.01548   -0.03795   -0.00334
AFIX  23
H13A  2    1.094857    0.583365    0.140161    31.00000   -1.20000
H13B  2    1.019058    0.553201    0.214974    31.00000   -1.20000
AFIX   0
C14   1    1.018464    0.399431    0.148413    31.00000    0.03100    0.06110 =
         0.08039    0.01366   -0.01148    0.00462
AFIX  23
H14A  2    1.065023    0.350575    0.189830    31.00000   -1.20000
H14B  2    1.074044    0.380970    0.104678    31.00000   -1.20000
AFIX   0
C15   1    0.865604    0.362560    0.137778    31.00000    0.04834    0.05250 =
         0.09492    0.03599    0.00192    0.01000
AFIX  23
H15A  2    0.854932    0.297898    0.097333    31.00000   -1.20000
H15B  2    0.831404    0.318063    0.181817    31.00000   -1.20000
AFIX   0
PART   4
C12A  1    0.861383    0.574335    0.080510   -31.00000    0.04316    0.05290 =
         0.09467    0.01894    0.00404   -0.00915
AFIX  23
H12C  2    0.851204    0.667039    0.099075   -31.00000   -1.20000
H12D  2    0.829905    0.572474    0.028810   -31.00000   -1.20000
AFIX   0
C13A  1    1.017435    0.524168    0.091635   -31.00000    0.03133    0.07386 =
         0.13906    0.02361    0.00867   -0.00477
AFIX  23
H13C  2    1.075673    0.541803    0.048674   -31.00000   -1.20000
H13D  2    1.066753    0.566744    0.134340   -31.00000   -1.20000
AFIX   0
C14A  1    0.997100    0.378159    0.102936   -31.00000    0.02999    0.06855 =
         0.14776   -0.00275   -0.00044    0.01326
AFIX  23
H14C  2    1.080259    0.343265    0.133462   -31.00000   -1.20000
H14D  2    0.998235    0.331627    0.055776   -31.00000   -1.20000
AFIX   0
C15A  1    0.856123    0.347038    0.138118   -31.00000    0.02935    0.03333 =
         0.03701   -0.00859   -0.01431    0.01517
AFIX  23
H15C  2    0.871015    0.330955    0.190576   -31.00000   -1.20000
H15D  2    0.804572    0.269367    0.115331   -31.00000   -1.20000
PART   0
HKLF 4
REM  AT-3 in P2(1)/n
REM R1 =  0.0397 for   3828 Fo > 4sig(Fo)  and  0.0450 for all   4339 data
REM    300 parameters refined using     25 restraints
END
WGHT      0.0496      0.8166
REM Highest difference peak  0.377,  deepest hole -0.299,  1-sigma level  0.045
Q1    1   1.0063  0.5414  0.1797  11.00000  0.05    0.38
Q2    1   0.4813  0.7944  0.1053  11.00000  0.05    0.37
Q3    1   0.4474  0.9142  0.0985  11.00000  0.05    0.31
Q4    1   0.5590  0.4647  0.1601  11.00000  0.05    0.31
Q5    1   0.5728  0.5618  0.1014  11.00000  0.05    0.30
Q6    1   0.2396  0.9816  0.0319  11.00000  0.05    0.29
Q7    1   0.3615  0.8333  0.0790  11.00000  0.05    0.29
Q8    1   0.2574  0.8758  0.0443  11.00000  0.05    0.29
Q9    1   0.5664  0.4156  0.0837  11.00000  0.05    0.27
Q10   1   0.7057  0.4814  0.1219  11.00000  0.05    0.25
;
data_global
_journal_date_recd_electronic     2012-07-27
_journal_date_accepted     2012-08-05
_journal_name_full     'Acta Crystallographica, Section E'
_journal_year     2012
_journal_volume     68
_journal_issue      9
_journal_page_first     o2688
_journal_page_last     o2688
_journal_paper_category     QO
_journal_paper_doi     10.1107/S1600536812034733
_journal_coeditor_code     PV2575
_publ_contact_author_name     'Mehrdad Pourayoubi'
_publ_contact_author_address
;
Department of Chemistry, Ferdowsi University of Mashhad, Mashhad 91779, Iran
;
_publ_contact_author_email     pourayoubi@um.ac.ir
_publ_contact_author_fax     '(+98)-511-8796416'
_publ_contact_author_phone     '(+98)-511-8795457'
_publ_section_title
;
Bis(pyrrolidin-1-yl)phosphinic (2,4-difluorobenzoyl)amide
;
loop_
    _publ_author_name
    _publ_author_address
    'Keikha, Mojtaba'
;
Department of Chemistry, Ferdowsi University of Mashhad, Mashhad, Iran
;
    'Pourayoubi, Mehrdad'
;
Department of Chemistry, Ferdowsi University of Mashhad, Mashhad, Iran
;
    'Jasinski, Jerry P.'
;
Department of Chemistry, Keene State College, 229 Main Street, Keene,
NH 03435-2001, USA
;
    'Golen, James A.'
;
Department of Chemistry, Keene State College, 229 Main Street, Keene,
NH 03435-2001, USA
;
