# Supplementary material for: Bis(pyrrolidin-1-yl)phosphinic (2,4-di­fluoro­benzo­yl)amide
Source: Acta Crystallogr Sect E Struct Rep Online. 2012 Aug 11;68(Pt 9):o2688. doi: 10.1107/S1600536812034733 (PMC3435709; doi:10.1107/S1600536812034733)
Supplement: Supplementary file 2 [file e-68-o2688-Isup2.hkl]

# 
# h,k,l, Fc-squared, Fo-squared, sigma(Fo-squared) and status flag 
# 
data_I
_shelx_title ' AT-3 in P2(1)/n' 
_shelx_refln_list_code          4 
_shelx_F_calc_maximum      198.70 
_exptl_crystal_F_000       720.00 
_reflns_d_resolution_high  0.7401 
 
loop_ 
 _symmetry_equiv_pos_as_xyz 
 'x, y, z' 
 '-x+1/2, y+1/2, -z+1/2' 
 '-x, -y, -z' 
 'x-1/2, -y-1/2, z-1/2' 
 
_cell_length_a     9.1028 
_cell_length_b     9.9477 
_cell_length_c    18.5465 
_cell_angle_alpha  90.000 
_cell_angle_beta   92.268 
_cell_angle_gamma  90.000 
 
_shelx_F_squared_multiplier     1.000 
 
loop_ 
 _refln_index_h 
 _refln_index_k 
 _refln_index_l 
 _refln_F_squared_calc 
 _refln_F_squared_meas 
 _refln_F_squared_sigma 
 _refln_observed_status 
   2   0   0    12710.14    13548.61    688.09 o 
   4   0   0       29.28       17.16      2.00 o 
   6   0   0      349.53      415.11     10.29 o 
   8   0   0      371.23      335.72     10.91 o 
  10   0   0      168.93      157.26      5.81 o 
  12   0   0       33.71       33.81      5.28 o 
   2   1   0       90.45       82.91      0.92 o 
   3   1   0       71.30       70.79      1.45 o 
   4   1   0      363.40      338.98      5.20 o 
   5   1   0      402.20      438.32      5.30 o 
   6   1   0      119.06      124.31      3.19 o 
   7   1   0       26.87       30.09      1.40 o 
   8   1   0        6.92        6.45      0.89 o 
   9   1   0        0.55       -1.56      1.56 o 
  10   1   0       76.59       70.31      2.86 o 
  11   1   0       22.04       21.85      1.78 o 
  12   1   0        2.64        3.12      1.66 o 
   0   2   0    28579.50    27401.33    204.51 o 
   1   2   0      311.72      328.62      2.74 o 
   2   2   0     1039.45     1051.97      7.02 o 
   3   2   0       11.81        5.19      0.55 o 
   4   2   0      158.11      120.27      2.10 o 
   5   2   0        3.08        2.26      0.52 o 
   6   2   0      392.49      433.47      4.68 o 
   7   2   0       28.11       35.27      1.56 o 
   8   2   0      691.86      648.87      8.62 o 
   9   2   0       13.94       13.77      1.77 o 
  10   2   0      185.03      181.17      5.33 o 
  11   2   0        7.36        6.65      1.59 o 
  12   2   0        1.93       -2.46      3.03 o 
   1   3   0      150.97       78.04      1.36 o 
   2   3   0     1307.43     1283.68      5.37 o 
   3   3   0      723.26      811.21      6.48 o 
   4   3   0     2557.53     2702.73     11.12 o 
   5   3   0     1578.71     1608.66     13.55 o 
   6   3   0       13.98       21.89      1.58 o 
   7   3   0        0.42        0.91      1.17 o 
   8   3   0       99.13       97.66      3.53 o 
   9   3   0       40.43       49.80      3.17 o 
  10   3   0       19.60       23.35      2.27 o 
  11   3   0       55.43       48.87      3.13 o 
   0   4   0      163.37      138.61      1.85 o 
   1   4   0       71.75       96.00      1.51 o 
   2   4   0       43.45       34.76      1.72 o 
   3   4   0      758.44      819.85      4.90 o 
   4   4   0        4.21        2.47      0.70 o 
   5   4   0      568.24      546.62      5.10 o 
   6   4   0      840.40      816.77      7.41 o 
   7   4   0       57.80       60.89      2.71 o 
   8   4   0      125.60      122.95      4.02 o 
   9   4   0       68.02       75.84      3.54 o 
  10   4   0      178.78      202.59      5.77 o 
  11   4   0        5.11        5.23      1.66 o 
   1   5   0      149.30      167.42      1.89 o 
   2   5   0        6.81       15.86      0.82 o 
   3   5   0       73.14       76.20      1.63 o 
   4   5   0      626.58      667.51      6.10 o 
   5   5   0      831.43      843.38      7.32 o 
   6   5   0      790.38      747.65      7.37 o 
   7   5   0      175.48      176.58      3.87 o 
   8   5   0        7.28        6.20      1.95 o 
   9   5   0       57.70       59.66      3.12 o 
  10   5   0        0.69       -0.06      1.65 o 
  11   5   0       50.99       44.53      3.16 o 
   0   6   0      458.66      428.70      4.44 o 
   1   6   0      483.77      522.91      3.63 o 
   2   6   0      143.74      171.06      2.19 o 
   3   6   0      192.20      145.77      2.74 o 
   4   6   0       39.73       29.75      1.71 o 
   5   6   0      402.46      384.11      5.21 o 
   6   6   0        0.62        0.55      0.95 o 
   7   6   0      473.44      477.69      6.55 o 
   8   6   0       26.77       25.77      2.12 o 
   9   6   0        9.09        8.34      1.54 o 
  10   6   0       15.33       12.81      2.66 o 
   1   7   0       10.60       14.06      0.88 o 
   2   7   0     2600.16     2620.54      8.72 o 
   3   7   0       96.82       94.81      1.80 o 
   4   7   0      781.86      744.71      9.09 o 
   5   7   0       23.03       17.75      1.37 o 
   6   7   0        8.39       10.17      1.17 o 
   7   7   0       28.21       26.86      2.16 o 
   8   7   0      201.52      197.47      5.60 o 
   9   7   0        0.57        0.85      1.74 o 
  10   7   0        4.57        4.59      2.06 o 
   0   8   0      817.33      758.89      7.87 o 
   1   8   0     1001.51      971.05      5.57 o 
   2   8   0     1265.96     1197.71      6.37 o 
   3   8   0       60.11       70.26      2.13 o 
   4   8   0       17.04       12.86      1.69 o 
   5   8   0       15.02       10.46      1.54 o 
   6   8   0        8.63        8.91      2.03 o 
   7   8   0      109.99      102.59      4.08 o 
   8   8   0        3.12        5.07      1.59 o 
   9   8   0        5.04        4.43      2.64 o 
   1   9   0       39.92       38.32      1.69 o 
   2   9   0      697.13      694.48      8.38 o 
   3   9   0       32.31       31.18      2.05 o 
   4   9   0      153.59      142.36      3.90 o 
   5   9   0        6.95        5.70      1.65 o 
   6   9   0      134.47      138.03      4.69 o 
   7   9   0        0.08        6.71      1.70 o 
   8   9   0      155.23      161.46      5.55 o 
   9   9   0        8.43        7.23      1.72 o 
   0  10   0      215.27      207.59      6.22 o 
   1  10   0      348.45      347.51      4.70 o 
   2  10   0       38.65       41.92      1.77 o 
   3  10   0       24.24       36.17      1.94 o 
   4  10   0        1.05        1.11      1.21 o 
   5  10   0       15.60       17.97      2.01 o 
   6  10   0       13.07       12.72      1.80 o 
   7  10   0      167.11      152.54      5.37 o 
   8  10   0       27.27       34.81      2.94 o 
   1  11   0      409.01      416.09      8.04 o 
   2  11   0      342.33      352.09      6.50 o 
   3  11   0        0.05        2.89      1.00 o 
   4  11   0      148.86      146.44      4.46 o 
   5  11   0        6.15       13.27      2.08 o 
   6  11   0       99.40      100.52      3.92 o 
   7  11   0        0.03        1.56      1.52 o 
   0  12   0        0.74       -2.39      2.78 o 
   1  12   0        5.30        3.18      2.08 o 
   2  12   0       42.05       53.05      4.24 o 
   3  12   0       51.18       57.87      5.01 o 
   4  12   0       21.60       31.77      2.40 o 
   5  12   0       19.92       21.86      2.20 o 
   1  13   0      136.44      130.46      6.65 o 
   2  13   0       49.44       47.81      4.20 o 
   3  13   0        0.57        3.76      1.80 o 
 -11   0   1       84.20       85.24      4.59 o 
  -9   0   1       10.63       14.11      1.41 o 
  -7   0   1     1079.96     1094.75     17.97 o 
  -5   0   1     1130.81      970.98     14.19 o 
  -3   0   1    15077.99    15315.14     42.41 o 
   3   0   1        1.83        0.84      0.45 o 
   5   0   1     3873.12     4184.28     62.17 o 
   7   0   1      190.57      214.88      7.98 o 
   9   0   1        2.49        1.23      2.16 o 
  11   0   1        9.91       10.77      2.15 o 
 -12   1   1       77.42       70.82      5.76 o 
 -11   1   1        0.60       -0.71      1.67 o 
 -10   1   1       16.32       15.75      1.35 o 
  -9   1   1      101.15       98.85      3.64 o 
  -8   1   1      163.57      135.19      3.21 o 
  -7   1   1       60.97       55.50      1.94 o 
  -6   1   1      230.88      262.63      3.81 o 
  -5   1   1      542.25      616.45      5.17 o 
  -4   1   1     2272.21     2638.21     10.92 o 
  -3   1   1        0.37        4.51      0.46 o 
  -2   1   1     5548.64     5679.22     11.96 o 
   1   1   1      216.41      196.55      1.79 o 
   2   1   1     2113.29     2415.64     16.93 o 
   3   1   1     1127.05     1118.45      5.95 o 
   4   1   1     2906.04     3096.89      9.86 o 
   5   1   1        9.88        8.38      0.84 o 
   6   1   1      638.03      620.08      8.84 o 
   7   1   1        0.08       -1.41      1.41 o 
   8   1   1       11.07        6.62      0.92 o 
   9   1   1        0.40       -1.07      1.16 o 
  10   1   1        9.92       10.91      2.21 o 
  11   1   1        0.69       -1.36      1.36 o 
  12   1   1       68.61       72.55      3.92 o 
 -12   2   1        5.83        5.47      1.68 o 
 -11   2   1       62.70       71.27      4.34 o 
 -10   2   1       18.51       19.39      2.15 o 
  -9   2   1       39.27       49.34      2.82 o 
  -8   2   1      134.30      133.26      3.18 o 
  -7   2   1      436.43      448.74      6.02 o 
  -6   2   1       57.65       53.16      1.75 o 
  -5   2   1     1490.75     1410.37      7.75 o 
  -4   2   1      714.92      645.77      4.26 o 
  -3   2   1       53.46       59.29      1.41 o 
  -2   2   1      656.26      755.42      6.14 o 
  -1   2   1     1322.58     1319.86      7.11 o 
   0   2   1     6974.33     7196.50     13.37 o 
   1   2   1      325.43      394.98      2.33 o 
   2   2   1      257.82      286.42      2.01 o 
   3   2   1      610.54      634.16      2.82 o 
   4   2   1      154.61      158.17      1.72 o 
   5   2   1     1393.77     1551.85      7.11 o 
   6   2   1      162.02      164.92      2.85 o 
   7   2   1      353.27      330.65      4.93 o 
   8   2   1       81.63       85.20      3.32 o 
   9   2   1      231.94      223.15      5.76 o 
  10   2   1       96.12       99.17      4.02 o 
  11   2   1       27.06       20.06      3.12 o 
  12   2   1        0.03       -1.77      1.77 o 
 -11   3   1        7.18        3.70      1.46 o 
 -10   3   1      251.05      250.20      6.29 o 
  -9   3   1      164.06      173.74      5.52 o 
  -8   3   1      183.46      182.96      4.72 o 
  -7   3   1       37.13       33.00      1.57 o 
  -6   3   1      637.18      568.89      5.35 o 
  -5   3   1     2138.09     2307.19     16.15 o 
  -4   3   1      433.53      402.75      4.27 o 
  -3   3   1      978.24     1097.13      6.39 o 
  -2   3   1      326.22      395.29      3.91 o 
  -1   3   1     7866.99     7674.33     21.27 o 
   0   3   1       40.13       62.03      0.94 o 
   1   3   1     6614.14     6842.45      7.88 o 
   2   3   1     3802.08     3660.65     12.37 o 
   3   3   1      187.69      152.23      1.86 o 
   4   3   1     1271.36     1137.96      7.07 o 
   5   3   1       23.18       19.11      0.78 o 
   6   3   1      138.80      135.01      2.46 o 
   7   3   1        0.23        0.51      0.95 o 
   8   3   1      159.30      144.44      4.16 o 
   9   3   1        1.54        0.18      1.20 o 
  10   3   1      112.48      119.94      4.44 o 
  11   3   1       30.46       27.02      2.39 o 
 -11   4   1      128.58      134.38      5.03 o 
 -10   4   1        5.68        7.67      2.13 o 
  -9   4   1       16.82       23.47      2.23 o 
  -8   4   1      231.20      222.57      5.35 o 
  -7   4   1      223.34      218.91      4.93 o 
  -6   4   1      139.06      141.51      3.21 o 
  -5   4   1       92.33       88.81      2.37 o 
  -4   4   1      191.29      210.65      2.98 o 
  -3   4   1        0.67        1.25      0.95 o 
  -2   4   1     1738.89     1810.38      6.67 o 
  -1   4   1     3087.87     3004.63      8.13 o 
   0   4   1     1022.11     1067.26      6.07 o 
   1   4   1      260.80      335.54      3.89 o 
   2   4   1     4531.78     4943.58      9.67 o 
   3   4   1     5178.24     4946.54     27.15 o 
   4   4   1       67.11       55.57      1.70 o 
   5   4   1      661.77      653.81      6.06 o 
   6   4   1       20.56       17.33      1.21 o 
   7   4   1      806.55      771.65      9.08 o 
   8   4   1       60.73       50.65      2.73 o 
   9   4   1      452.50      461.02      8.07 o 
  10   4   1       12.04       16.08      2.05 o 
  11   4   1       18.08       12.92      1.94 o 
 -11   5   1        7.87       10.54      2.16 o 
 -10   5   1       46.55       48.01      3.03 o 
  -9   5   1      158.27      155.16      4.95 o 
  -8   5   1        1.80        0.68      1.19 o 
  -7   5   1       25.26       17.07      1.44 o 
  -6   5   1      868.81      836.53      7.85 o 
  -5   5   1       94.52      114.17      2.78 o 
  -4   5   1       57.30       60.01      1.93 o 
  -3   5   1      159.68      151.79      2.24 o 
  -2   5   1      464.31      517.94      4.64 o 
  -1   5   1      521.02      539.47      3.62 o 
   0   5   1       80.15       92.84      1.60 o 
   1   5   1     2193.01     2088.09     11.76 o 
   2   5   1     1997.67     2211.84      6.93 o 
   3   5   1       34.78       54.97      1.12 o 
   4   5   1      172.30      168.65      3.03 o 
   5   5   1      454.64      475.48      6.48 o 
   6   5   1       10.10       12.03      1.19 o 
   7   5   1        0.02       -0.64      0.90 o 
   8   5   1      101.69       82.55      3.36 o 
   9   5   1        8.24        7.50      1.65 o 
  10   5   1       11.57        9.19      1.70 o 
  11   5   1       33.04       34.10      3.56 o 
 -11   6   1       31.41       39.30      4.70 o 
 -10   6   1       58.38       68.73      7.85 o 
  -9   6   1        0.03        1.18      1.28 o 
  -8   6   1       57.81       56.16      3.04 o 
  -7   6   1      590.99      573.94      7.21 o 
  -6   6   1       15.27       13.54      1.37 o 
  -5   6   1      521.29      489.85      5.88 o 
  -4   6   1      232.43      218.40      3.81 o 
  -3   6   1        0.01        2.25      0.79 o 
  -2   6   1      337.32      348.10      3.59 o 
  -1   6   1      222.31      223.15      2.59 o 
   0   6   1      363.65      381.98      2.66 o 
   1   6   1       21.81       21.77      1.02 o 
   2   6   1      347.60      408.65      3.33 o 
   3   6   1        4.79        6.84      0.55 o 
   4   6   1       31.85       33.43      1.27 o 
   5   6   1       12.54        8.48      0.98 o 
   6   6   1      486.74      460.47      6.02 o 
   7   6   1      111.23       98.55      3.05 o 
   8   6   1       75.45       66.73      3.12 o 
   9   6   1       30.80       30.30      3.05 o 
  10   6   1        1.70        4.76      2.16 o 
 -10   7   1        4.74        4.58      1.90 o 
  -9   7   1       63.24       60.37      4.24 o 
  -8   7   1       10.62       11.31      1.76 o 
  -7   7   1       21.08       19.99      1.89 o 
  -6   7   1       99.47       89.89      2.95 o 
  -5   7   1      482.91      449.88      5.92 o 
  -4   7   1      120.45      111.83      3.62 o 
  -3   7   1      450.44      433.17      4.24 o 
  -2   7   1        2.44        2.31      0.77 o 
  -1   7   1       96.61      102.21      1.65 o 
   0   7   1       39.30       29.20      0.96 o 
   1   7   1     3158.64     3092.66      9.98 o 
   2   7   1        5.43        7.70      0.67 o 
   3   7   1     1696.52     1639.39      7.54 o 
   4   7   1        0.38        1.42      0.74 o 
   5   7   1       66.85       66.93      2.30 o 
   6   7   1       33.67       29.00      2.18 o 
   7   7   1       47.40       50.62      4.30 o 
   8   7   1       34.72       30.39      2.50 o 
   9   7   1        6.65        6.08      1.95 o 
  10   7   1       23.78       23.14      3.20 o 
  -9   8   1        5.99        4.34      1.93 o 
  -8   8   1       84.01       91.07      4.09 o 
  -7   8   1       36.57       40.07      2.75 o 
  -6   8   1        9.05        9.14      1.55 o 
  -5   8   1        0.80        1.61      1.39 o 
  -4   8   1      586.95      563.49      6.63 o 
  -3   8   1      728.02      748.04      6.71 o 
  -2   8   1      259.98      242.83      3.34 o 
  -1   8   1     1118.10     1067.98      5.69 o 
   0   8   1      931.74      897.00      5.68 o 
   1   8   1        5.96        5.85      1.32 o 
   2   8   1       23.97       18.72      1.13 o 
   3   8   1       74.80       70.80      2.58 o 
   4   8   1        6.84        6.98      1.28 o 
   5   8   1       43.69       37.94      2.38 o 
   6   8   1      342.52      308.91      6.74 o 
   7   8   1       10.67        7.06      1.79 o 
   8   8   1        8.69        6.75      1.60 o 
   9   8   1        1.56        2.36      1.70 o 
  -9   9   1       24.84       14.07      2.95 o 
  -8   9   1        5.45        8.43      1.85 o 
  -7   9   1      141.39      149.80      5.14 o 
  -6   9   1        2.21        8.23      2.10 o 
  -5   9   1      104.92      104.76      3.95 o 
  -4   9   1      145.95      134.05      4.36 o 
  -3   9   1      964.23      923.65      9.36 o 
  -2   9   1       60.41       70.16      1.85 o 
  -1   9   1       23.84       22.36      1.17 o 
   0   9   1      449.63      432.24      4.51 o 
   1   9   1       21.13       25.24      1.08 o 
   2   9   1        6.22        7.23      1.07 o 
   3   9   1      585.81      567.76      7.41 o 
   4   9   1      174.98      162.98      4.20 o 
   5   9   1       58.20       50.30      3.25 o 
   6   9   1        1.09        2.02      1.74 o 
   7   9   1      166.20      187.14      5.67 o 
   8   9   1       79.18       79.28      3.96 o 
   9   9   1        7.86        7.55      2.25 o 
  -8  10   1      140.94      155.83      5.62 o 
  -7  10   1       20.39       28.61      2.56 o 
  -6  10   1        2.09        1.28      1.43 o 
  -5  10   1        1.27       -1.18      1.27 o 
  -4  10   1      149.38      145.19      5.14 o 
  -3  10   1      267.15      259.95      5.25 o 
  -2  10   1       12.42       10.18      1.28 o 
  -1  10   1       73.10       75.31      2.40 o 
   0  10   1      168.05      160.98      3.91 o 
   1  10   1        0.02        2.07      1.18 o 
   2  10   1        5.59        5.50      0.89 o 
   3  10   1        0.01        0.81      1.06 o 
   4  10   1       50.74       40.66      2.28 o 
   5  10   1       26.13       26.49      2.04 o 
   6  10   1      156.42      158.71      6.53 o 
   7  10   1       65.59       71.44      3.79 o 
   8  10   1        0.07        1.95      1.52 o 
  -7  11   1       17.65       17.47      2.30 o 
  -6  11   1        2.74        6.97      1.69 o 
  -5  11   1      235.13      252.19      6.81 o 
  -4  11   1       35.11       43.16      2.55 o 
  -3  11   1      185.07      189.87      4.31 o 
  -2  11   1      296.35      321.45      7.24 o 
  -1  11   1        0.37        1.79      1.93 o 
   0  11   1      243.91      268.90      6.61 o 
   1  11   1      674.39      687.75     10.26 o 
   2  11   1        9.21       12.96      1.60 o 
   3  11   1       17.89       13.91      1.54 o 
   4  11   1       61.36       62.90      2.72 o 
   5  11   1      148.09      162.89      4.83 o 
   6  11   1        5.31        6.14      2.09 o 
   7  11   1       63.80       71.70      3.98 o 
  -5  12   1       19.37       19.54      1.76 o 
  -4  12   1       44.10       39.46      3.14 o 
  -3  12   1       48.42       43.41      3.11 o 
  -2  12   1       64.16       70.32      4.82 o 
  -1  12   1       57.31       59.47      4.35 o 
   0  12   1       70.66       70.59     10.55 o 
   1  12   1        2.04        0.39      1.50 o 
   2  12   1       65.11       73.44      3.27 o 
   3  12   1       15.95       19.86      2.42 o 
   4  12   1       31.06       33.54      2.45 o 
   5  12   1        0.22        0.07      1.23 o 
  -3  13   1       30.90       39.17      6.98 o 
  -2  13   1      112.62      120.43      6.37 o 
  -1  13   1       43.58       43.22      4.06 o 
   0  13   1      219.23      233.66      8.60 o 
   1  13   1       85.99       93.21      5.60 o 
   2  13   1        0.19       -0.09      4.80 o 
   3  13   1       32.82       42.68      3.25 o 
 -12   0   2      215.44      223.86     11.80 o 
 -10   0   2        1.11        1.83      1.32 o 
  -8   0   2      195.01      216.82      4.58 o 
  -6   0   2      130.74      140.47      3.89 o 
  -4   0   2    16215.64    17331.54    151.53 o 
  -2   0   2     1465.50     1563.73      6.74 o 
   2   0   2     8356.00     8668.32     27.99 o 
   4   0   2     1801.38     1801.19      9.19 o 
   6   0   2       97.04      100.21      3.73 o 
   8   0   2       23.13       11.80      2.24 o 
  10   0   2        1.30       -1.88      1.88 o 
  12   0   2      188.49      193.26      7.45 o 
 -12   1   2        0.02        0.42      3.47 o 
 -11   1   2       71.12       69.07      3.52 o 
 -10   1   2       67.49       70.31      2.83 o 
  -9   1   2       17.27       20.21      1.22 o 
  -8   1   2       55.83       52.50      2.07 o 
  -7   1   2      254.07      222.10      3.82 o 
  -6   1   2        1.67       -0.14      0.62 o 
  -5   1   2     1300.83     1498.83      9.26 o 
  -4   1   2      131.01      114.62      2.28 o 
  -3   1   2     2283.56     2278.44      7.84 o 
  -2   1   2     4021.71     4046.55     13.39 o 
  -1   1   2     2473.10     2640.72      7.18 o 
   1   1   2    21814.14    21167.48    116.89 o 
   2   1   2     1297.99     1309.49      4.81 o 
   3   1   2      937.06      934.53      5.03 o 
   4   1   2      533.60      576.15      6.46 o 
   5   1   2       58.96       82.44      1.87 o 
   6   1   2       22.86       25.59      1.88 o 
   7   1   2        0.39       -1.65      1.74 o 
   8   1   2       90.03       79.13      3.78 o 
   9   1   2       16.46       10.44      1.42 o 
  10   1   2       10.66        4.66      2.09 o 
  11   1   2        6.05        4.00      1.43 o 
  12   1   2       11.22        8.37      1.93 o 
 -12   2   2       92.58       96.97      6.52 o 
 -11   2   2       14.17       17.20      1.78 o 
 -10   2   2       70.67       63.79      3.25 o 
  -9   2   2       51.50       63.59      3.12 o 
  -8   2   2      230.03      233.71      4.20 o 
  -7   2   2        0.66        2.76      0.86 o 
  -6   2   2     1203.76     1127.95      7.77 o 
  -5   2   2        5.04        1.96      0.68 o 
  -4   2   2      495.35      553.30      4.47 o 
  -3   2   2       75.48       64.03      1.28 o 
  -2   2   2      746.61      694.17      5.65 o 
  -1   2   2      211.88      192.60      2.27 o 
   0   2   2     1170.39     1075.20      4.62 o 
   1   2   2     1285.53     1416.56      4.95 o 
   2   2   2     1654.22     1523.82      5.40 o 
   3   2   2       11.62       13.50      0.58 o 
   4   2   2      266.46      232.53      2.00 o 
   5   2   2      533.36      585.55      4.53 o 
   6   2   2       14.77        9.12      0.63 o 
   7   2   2      265.22      254.52      3.85 o 
   8   2   2      232.79      237.19      5.28 o 
   9   2   2        0.09       -1.30      1.30 o 
  10   2   2       80.23       80.42      3.63 o 
  11   2   2        4.34        0.59      1.44 o 
  12   2   2       22.49       23.25      2.64 o 
 -11   3   2       77.17       80.16      3.95 o 
 -10   3   2      116.27      127.75      4.60 o 
  -9   3   2        4.61        7.71      1.53 o 
  -8   3   2        8.87        6.24      1.24 o 
  -7   3   2     1140.34     1107.57     11.79 o 
  -6   3   2       29.39       25.37      1.28 o 
  -5   3   2       48.05       39.10      1.31 o 
  -4   3   2        0.02        2.02      0.59 o 
  -3   3   2      504.48      619.44      4.87 o 
  -2   3   2     1210.65     1367.66      7.71 o 
  -1   3   2     1818.12     1802.16      6.25 o 
   0   3   2     6008.06     6313.80     33.23 o 
   1   3   2     1933.77     1979.75      4.43 o 
   2   3   2      122.47       99.47      1.26 o 
   3   3   2      674.63      738.70      3.82 o 
   4   3   2      212.71      191.27      2.33 o 
   5   3   2      418.62      436.92      3.88 o 
   6   3   2     1320.77     1220.70     20.86 o 
   7   3   2      147.43      148.87      4.31 o 
   8   3   2      107.34      106.18      3.66 o 
   9   3   2       78.16       93.55      3.68 o 
  10   3   2       16.39       23.39      2.13 o 
  11   3   2        1.15        0.70      1.93 o 
 -11   4   2        8.74        7.69      1.76 o 
 -10   4   2       11.35        4.67      1.39 o 
  -9   4   2       32.03       36.23      3.48 o 
  -8   4   2      115.96      107.56      3.76 o 
  -7   4   2      403.26      363.59      6.29 o 
  -6   4   2     1620.22     1577.65     10.47 o 
  -5   4   2      151.66      141.29      3.07 o 
  -4   4   2      628.76      658.73      5.82 o 
  -3   4   2       41.21       44.62      1.67 o 
  -2   4   2     1336.60     1345.89      7.78 o 
  -1   4   2      985.90      962.30      5.45 o 
   0   4   2     4796.00     5113.89      9.94 o 
   1   4   2      606.49      594.47      3.37 o 
   2   4   2     6089.45     6488.90     17.66 o 
   3   4   2      178.19      202.66      2.05 o 
   4   4   2      410.92      457.35      3.72 o 
   5   4   2      517.70      552.96      4.97 o 
   6   4   2      729.78      681.43      6.60 o 
   7   4   2        0.06        0.27      1.29 o 
   8   4   2      586.78      564.76     12.90 o 
   9   4   2        0.93        0.62      1.23 o 
  10   4   2       38.28       39.38      2.70 o 
  11   4   2        6.95        7.47      1.60 o 
 -11   5   2       34.27       39.62      3.05 o 
 -10   5   2       60.19       52.52      4.33 o 
  -9   5   2       35.74       38.86      2.66 o 
  -8   5   2       25.18       22.75      1.96 o 
  -7   5   2        4.53        2.80      1.36 o 
  -6   5   2      346.81      337.31      5.09 o 
  -5   5   2      194.08      186.72      3.61 o 
  -4   5   2      917.23      941.63      8.49 o 
  -3   5   2      230.65      278.18      4.45 o 
  -2   5   2       22.85       29.40      1.88 o 
  -1   5   2      122.86      149.61      1.88 o 
   0   5   2      195.25      262.32      3.04 o 
   1   5   2      349.44      443.81      2.89 o 
   2   5   2     1367.87     1449.86      5.01 o 
   3   5   2        8.11       17.93      0.77 o 
   4   5   2        7.36        2.59      0.58 o 
   5   5   2      347.58      346.39      4.59 o 
   6   5   2     1959.66     1910.52     21.21 o 
   7   5   2       10.61        5.11      0.77 o 
   8   5   2       76.94       78.69      4.26 o 
   9   5   2       78.64       77.67      3.50 o 
  10   5   2       12.51       11.87      2.32 o 
  11   5   2        0.12       -1.76      2.12 o 
 -10   6   2        2.39        4.55      1.61 o 
  -9   6   2       55.42       49.98      2.99 o 
  -8   6   2      456.54      418.65      7.60 o 
  -7   6   2      193.42      201.76      4.37 o 
  -6   6   2      817.07      783.63      8.04 o 
  -5   6   2      334.05      335.50      4.97 o 
  -4   6   2        0.87        0.38      0.65 o 
  -3   6   2      274.62      251.69      5.94 o 
  -2   6   2      146.11      150.95      2.10 o 
  -1   6   2      935.73      881.32      4.69 o 
   0   6   2      475.86      481.87      3.97 o 
   1   6   2      629.89      658.31      4.29 o 
   2   6   2        0.21        0.46      0.37 o 
   3   6   2       96.77       77.52      1.70 o 
   4   6   2        0.06       -0.59      0.59 o 
   5   6   2       27.38       21.01      1.69 o 
   6   6   2      935.93      852.30      7.99 o 
   7   6   2       52.54       54.30      2.09 o 
   8   6   2       15.34       13.91      2.24 o 
   9   6   2       34.74       38.13      3.44 o 
  10   6   2        2.34        1.74      3.08 o 
 -10   7   2       34.48       38.03      3.71 o 
  -9   7   2        3.47        4.50      2.33 o 
  -8   7   2       11.81       12.52      1.70 o 
  -7   7   2       22.02       17.93      1.59 o 
  -6   7   2      736.58      752.20      8.20 o 
  -5   7   2       70.57       65.91      2.38 o 
  -4   7   2       54.73       57.27      3.37 o 
  -3   7   2        0.03        0.61      0.97 o 
  -2   7   2        8.59       10.84      0.82 o 
  -1   7   2      591.95      578.47      4.39 o 
   0   7   2     1146.99     1145.17      5.59 o 
   1   7   2      108.24      109.27      2.82 o 
   2   7   2        0.04       -0.52      0.52 o 
   3   7   2      158.32      136.45      2.43 o 
   4   7   2     1170.86     1125.39     10.15 o 
   5   7   2       50.15       45.88      2.57 o 
   6   7   2      303.80      331.36      6.56 o 
   7   7   2        1.27       -1.18      1.18 o 
   8   7   2        0.02        0.64      1.26 o 
   9   7   2       17.31       17.41      2.63 o 
  10   7   2        4.97        9.12      2.87 o 
  -9   8   2       44.73       47.46      3.93 o 
  -8   8   2        6.61        8.32      1.99 o 
  -7   8   2       49.46       44.74      2.85 o 
  -6   8   2       87.13       85.95      3.58 o 
  -5   8   2       88.49       81.73      3.35 o 
  -4   8   2      189.76      171.00      4.33 o 
  -3   8   2      534.41      481.97      6.06 o 
  -2   8   2     1486.39     1413.55      8.29 o 
  -1   8   2      499.54      488.15      4.02 o 
   0   8   2       17.54       15.27      1.59 o 
   1   8   2     1327.98     1245.24      6.94 o 
   2   8   2        5.07        2.90      0.72 o 
   3   8   2        0.82        3.37      0.72 o 
   4   8   2      109.47       81.81      3.26 o 
   5   8   2       91.06       85.61      3.49 o 
   6   8   2       49.19       41.19      2.60 o 
   7   8   2        5.90        3.88      1.20 o 
   8   8   2        7.25        7.12      2.17 o 
   9   8   2        4.18        2.36      2.01 o 
  -9   9   2       16.31       13.91      2.12 o 
  -8   9   2       36.26       36.76      4.13 o 
  -7   9   2        2.72        3.50      1.57 o 
  -6   9   2      296.41      308.01      6.89 o 
  -5   9   2       11.86       16.53      1.89 o 
  -4   9   2      369.24      368.99      8.57 o 
  -3   9   2       25.71       25.18      1.74 o 
  -2   9   2      740.62      676.48      6.34 o 
  -1   9   2        9.51        9.08      0.98 o 
   0   9   2      274.17      279.35      4.18 o 
   1   9   2      163.83      169.44      2.78 o 
   2   9   2       19.75       14.89      1.23 o 
   3   9   2       34.46       40.09      1.92 o 
   4   9   2      166.05      176.30      4.89 o 
   5   9   2        5.43        2.95      1.47 o 
   6   9   2       85.30       86.00      3.81 o 
   7   9   2       58.55       52.26      3.15 o 
   8   9   2       16.67       21.23      2.39 o 
   9   9   2       47.07       51.50      4.25 o 
  -8  10   2        0.03        0.33      1.64 o 
  -7  10   2       10.90       15.75      2.05 o 
  -6  10   2        6.14        7.21      1.60 o 
  -5  10   2      275.11      272.98      5.62 o 
  -4  10   2       11.15       13.05      1.65 o 
  -3  10   2        1.41        1.01      1.37 o 
  -2  10   2        0.21       -0.99      0.99 o 
  -1  10   2       16.21       15.90      1.38 o 
   0  10   2        2.38        1.19      1.02 o 
   1  10   2      160.41      142.56      3.89 o 
   2  10   2      116.57      111.14      3.13 o 
   3  10   2        9.29       11.58      1.28 o 
   4  10   2       18.14       25.44      1.73 o 
   5  10   2      115.62      114.18      3.83 o 
   6  10   2        0.41        3.03      1.58 o 
   7  10   2        7.63        5.75      2.26 o 
   8  10   2        1.43        5.14      3.01 o 
  -7  11   2        6.01        9.37      2.43 o 
  -6  11   2      263.35      283.20      7.39 o 
  -5  11   2       68.41       68.24      3.74 o 
  -4  11   2      118.98      118.99      3.94 o 
  -3  11   2       53.96       50.98      2.62 o 
  -2  11   2       51.89       51.96      2.59 o 
  -1  11   2      101.69       97.53      5.14 o 
   0  11   2      376.81      380.00      7.54 o 
   1  11   2       13.60       14.44      1.97 o 
   2  11   2        0.68        0.39      1.10 o 
   3  11   2      153.72      161.17      4.05 o 
   4  11   2       64.89       84.54      3.08 o 
   5  11   2       81.24       96.23      3.42 o 
   6  11   2      169.75      173.00      5.81 o 
  -5  12   2       52.55       47.89      2.82 o 
  -4  12   2       93.62       95.98      3.71 o 
  -3  12   2       34.56       33.34      3.18 o 
  -2  12   2      270.38      286.15      9.15 o 
  -1  12   2      138.69      152.90      6.75 o 
   0  12   2        7.84        6.39      2.03 o 
   1  12   2       24.35       26.05      2.37 o 
   2  12   2       29.11       27.45      2.14 o 
   3  12   2        2.17        0.95      1.20 o 
   4  12   2       21.87       28.00      2.05 o 
   5  12   2        0.03       -1.43      1.43 o 
  -3  13   2       74.21       67.54      8.62 o 
  -2  13   2       10.22       13.16      2.67 o 
  -1  13   2       39.85       41.13      3.98 o 
   0  13   2        7.59        3.05      1.95 o 
   1  13   2        4.09        4.83      4.32 o 
   2  13   2        3.77        0.84      2.39 o 
 -11   0   3        0.51       -2.39      2.78 o 
  -9   0   3       15.03       11.29      1.59 o 
  -7   0   3       45.52       43.91      2.03 o 
  -5   0   3      626.13      565.73      5.65 o 
  -3   0   3     5135.41     4824.58     14.54 o 
  -1   0   3      275.50      335.77      2.64 o 
   1   0   3     1564.17     1551.79     33.78 o 
   3   0   3      836.34      799.22      6.53 o 
   5   0   3     2238.11     2368.67     11.95 o 
   7   0   3     1403.55     1354.64     14.39 o 
   9   0   3        3.34        4.13      2.16 o 
  11   0   3      151.21      170.58      6.82 o 
 -12   1   3      151.88      158.19      7.16 o 
 -11   1   3        9.32       12.25      2.56 o 
 -10   1   3       17.42       17.72      1.64 o 
  -9   1   3       19.68       22.32      1.26 o 
  -8   1   3       42.27       40.16      1.47 o 
  -7   1   3        1.61       -0.71      0.71 o 
  -6   1   3      181.72      184.32      3.82 o 
  -5   1   3     1570.40     1433.36      8.07 o 
  -4   1   3     3010.54     2951.49     13.16 o 
  -3   1   3      434.10      449.30      3.59 o 
  -2   1   3     8083.34     8492.12     40.01 o 
  -1   1   3     1212.41     1249.71      3.62 o 
   0   1   3    11536.49    11604.06     28.10 o 
   1   1   3      978.49      934.21      5.38 o 
   2   1   3       78.52       86.99      1.29 o 
   3   1   3       32.22       61.20      1.25 o 
   4   1   3     2546.92     2862.41      9.13 o 
   5   1   3       16.91       17.07      0.93 o 
   6   1   3        1.06        0.15      0.57 o 
   7   1   3        6.02        5.65      1.01 o 
   8   1   3        3.37        2.10      1.35 o 
   9   1   3       22.03       16.17      1.65 o 
  10   1   3       27.78       24.85      2.14 o 
  11   1   3       33.62       43.34      3.05 o 
  12   1   3       80.35       87.08      3.68 o 
 -12   2   3       46.27       40.80      3.98 o 
 -11   2   3       28.54       20.26      1.87 o 
 -10   2   3        0.67        4.48      1.51 o 
  -9   2   3      382.58      380.04      7.31 o 
  -8   2   3       43.97       37.02      2.35 o 
  -7   2   3      372.62      337.77      4.76 o 
  -6   2   3        9.19       10.36      1.03 o 
  -5   2   3      475.57      423.45      4.46 o 
  -4   2   3      134.02      148.92      2.43 o 
  -3   2   3     1383.77     1268.56      5.76 o 
  -2   2   3      108.38      110.47      1.77 o 
  -1   2   3     2909.93     2914.59      5.57 o 
   0   2   3       92.82       82.80      1.52 o 
   1   2   3      730.91      764.14      3.16 o 
   2   2   3       22.45       24.08      0.67 o 
   3   2   3       47.41       73.79      1.32 o 
   4   2   3      608.55      631.46      7.12 o 
   5   2   3     1095.31     1116.82      9.64 o 
   6   2   3        0.01        0.43      0.73 o 
   7   2   3     1127.88     1172.16     10.73 o 
   8   2   3      202.28      196.28      4.86 o 
   9   2   3      319.66      330.60      6.69 o 
  10   2   3      134.85      130.79      5.10 o 
  11   2   3        7.29       13.01      1.90 o 
  12   2   3        1.47       -0.18      1.70 o 
 -11   3   3        3.72        1.92      1.32 o 
 -10   3   3        0.03       -0.90      1.47 o 
  -9   3   3       50.56       44.23      2.64 o 
  -8   3   3       47.46       37.05      2.18 o 
  -7   3   3       29.80       31.03      1.57 o 
  -6   3   3        7.66        5.85      0.87 o 
  -5   3   3       46.40       58.00      1.89 o 
  -4   3   3      593.87      673.58      5.68 o 
  -3   3   3       71.48      100.93      2.04 o 
  -2   3   3      195.29      226.68      2.75 o 
  -1   3   3     1219.06     1237.59      7.14 o 
   0   3   3      756.65      680.43      4.95 o 
   1   3   3      709.39      658.23      3.03 o 
   2   3   3      106.64      129.57      1.46 o 
   3   3   3     1782.87     1926.38      8.38 o 
   4   3   3      245.77      267.27      2.75 o 
   5   3   3      521.78      510.31      4.17 o 
   6   3   3     2586.03     2581.27     11.56 o 
   7   3   3        0.00        0.18      0.91 o 
   8   3   3        0.14        1.57      1.19 o 
   9   3   3       62.22       68.50      3.18 o 
  10   3   3        0.08        0.16      1.33 o 
  11   3   3       42.84       42.37      4.20 o 
 -11   4   3       11.31        8.93      2.09 o 
 -10   4   3        8.16       11.21      1.78 o 
  -9   4   3      421.73      438.10      7.91 o 
  -8   4   3       66.21       60.18      3.35 o 
  -7   4   3      382.78      369.74      8.21 o 
  -6   4   3      315.60      286.06      4.55 o 
  -5   4   3      474.45      488.59      5.51 o 
  -4   4   3     1657.94     1801.93      9.74 o 
  -3   4   3      470.17      525.77      5.23 o 
  -2   4   3       76.02      116.52      1.70 o 
  -1   4   3     1280.54     1386.71      5.69 o 
   0   4   3      673.20      772.99      4.11 o 
   1   4   3     3608.53     3877.10      7.26 o 
   2   4   3        3.75        3.52      0.54 o 
   3   4   3      124.97      121.05      1.59 o 
   4   4   3      298.90      263.26      2.60 o 
   5   4   3     1484.80     1530.06      7.40 o 
   6   4   3        5.50        5.48      0.74 o 
   7   4   3      467.60      466.53      6.17 o 
   8   4   3       40.24       46.58      2.60 o 
   9   4   3      168.60      154.10      4.78 o 
  10   4   3       57.12       55.40      3.16 o 
  11   4   3       11.41       10.69      3.37 o 
 -11   5   3       63.76       72.27      3.90 o 
 -10   5   3       21.26       19.26      2.76 o 
  -9   5   3        8.97       15.43      2.33 o 
  -8   5   3       15.30       14.51      1.66 o 
  -7   5   3      412.21      404.38      6.87 o 
  -6   5   3        1.82        2.18      0.96 o 
  -5   5   3       29.35       30.60      1.55 o 
  -4   5   3      107.91      114.17      2.69 o 
  -3   5   3      313.82      346.56      2.95 o 
  -2   5   3       50.78       55.26      1.26 o 
  -1   5   3      407.89      422.05      2.82 o 
   0   5   3      238.91      252.75      3.35 o 
   1   5   3      772.56      793.58      3.27 o 
   2   5   3       93.77      103.88      1.69 o 
   3   5   3      357.06      398.22      2.54 o 
   4   5   3        0.85        0.16      0.41 o 
   5   5   3     1710.67     1666.77      8.08 o 
   6   5   3        9.67       13.91      1.39 o 
   7   5   3        6.16        4.14      0.83 o 
   8   5   3      110.24       97.58      3.63 o 
   9   5   3       27.74       29.87      3.05 o 
  10   5   3        0.28       -0.40      1.66 o 
  11   5   3       24.50       19.05      5.84 o 
 -10   6   3       36.07       34.51      2.78 o 
  -9   6   3       39.73       33.58      2.62 o 
  -8   6   3       56.08       58.79      3.14 o 
  -7   6   3      343.84      344.44      5.74 o 
  -6   6   3      152.15      144.18      3.55 o 
  -5   6   3       68.73       70.97      2.36 o 
  -4   6   3        1.29        3.94      0.76 o 
  -3   6   3      213.68      183.54      3.90 o 
  -2   6   3        3.02        4.87      0.46 o 
  -1   6   3      224.11      207.39      2.21 o 
   0   6   3        4.20        2.38      0.50 o 
   1   6   3        9.31        7.87      0.55 o 
   2   6   3       88.14       98.47      1.56 o 
   3   6   3        9.36       16.17      0.67 o 
   4   6   3      769.99      784.98      6.71 o 
   5   6   3      131.45      132.51      2.95 o 
   6   6   3       17.71       17.99      3.10 o 
   7   6   3      137.29      118.78      3.95 o 
   8   6   3        2.94        3.49      3.35 o 
   9   6   3       20.39       28.89      3.24 o 
  10   6   3      136.08      155.76      6.95 o 
 -10   7   3        3.41        2.38      1.74 o 
  -9   7   3       38.42       33.63      2.64 o 
  -8   7   3       48.20       47.28      2.48 o 
  -7   7   3       20.28       24.39      1.80 o 
  -6   7   3       59.64       61.52      2.49 o 
  -5   7   3        0.60       -0.91      0.91 o 
  -4   7   3      816.82      769.92      8.93 o 
  -3   7   3      825.52      778.05     10.00 o 
  -2   7   3      527.67      498.28      5.67 o 
  -1   7   3     1103.66     1039.04      7.41 o 
   0   7   3       78.46       93.82      1.88 o 
   1   7   3      449.86      450.10      4.89 o 
   2   7   3      128.96      145.54      2.57 o 
   3   7   3      279.31      284.67      4.39 o 
   4   7   3       46.31       47.05      2.51 o 
   5   7   3      982.97      947.20     10.53 o 
   6   7   3      299.28      282.98      6.04 o 
   7   7   3       21.99       21.02      1.95 o 
   8   7   3       21.34       20.97      2.70 o 
   9   7   3       41.83       36.37      3.61 o 
  10   7   3        3.12        8.19      4.26 o 
  -9   8   3        5.79        5.68      2.43 o 
  -8   8   3       20.58       15.20      1.99 o 
  -7   8   3       20.78       23.22      1.85 o 
  -6   8   3      124.45      130.80      4.39 o 
  -5   8   3      348.34      328.04      6.48 o 
  -4   8   3      182.11      197.12      3.99 o 
  -3   8   3       98.48      110.89      3.01 o 
  -2   8   3      485.46      485.02      5.36 o 
  -1   8   3      183.77      181.33      4.09 o 
   0   8   3     1262.76     1222.64      6.70 o 
   1   8   3      652.76      637.67      5.60 o 
   2   8   3        0.26        0.39      0.85 o 
   3   8   3        2.57        4.54      0.75 o 
   4   8   3       84.77       93.16      2.80 o 
   5   8   3       39.40       37.22      2.42 o 
   6   8   3      140.75      137.90      4.51 o 
   7   8   3        7.32        6.25      1.38 o 
   8   8   3       63.88       76.14      4.79 o 
   9   8   3        9.29        8.80      2.28 o 
  -9   9   3        0.01       -1.66      1.95 o 
  -8   9   3       60.31       57.43      3.45 o 
  -7   9   3      171.01      162.93      5.38 o 
  -6   9   3        9.86        8.75      1.74 o 
  -5   9   3      231.95      241.31      5.88 o 
  -4   9   3       96.51       88.55      2.63 o 
  -3   9   3        7.01        6.84      1.09 o 
  -2   9   3        7.02        9.10      1.15 o 
  -1   9   3      550.96      533.31      6.44 o 
   0   9   3      237.12      224.55      4.32 o 
   1   9   3      413.63      387.65      4.68 o 
   2   9   3       22.74       13.09      0.99 o 
   3   9   3        4.03        7.45      1.16 o 
   4   9   3       36.03       43.21      2.09 o 
   5   9   3       78.36       80.09      3.58 o 
   6   9   3       35.57       26.61      3.86 o 
   7   9   3        6.78        7.55      1.93 o 
   8   9   3      155.24      154.09      8.93 o 
  -8  10   3        0.43       -1.64      2.14 o 
  -7  10   3        2.80        2.52      1.36 o 
  -6  10   3      309.20      286.84      6.99 o 
  -5  10   3        9.62        6.87      1.34 o 
  -4  10   3       63.23       58.07      2.70 o 
  -3  10   3        1.17        0.91      1.19 o 
  -2  10   3       91.50       78.74      2.75 o 
  -1  10   3      139.00      137.03      3.64 o 
   0  10   3      281.86      294.54      5.30 o 
   1  10   3      114.74      110.57      3.08 o 
   2  10   3       11.13       10.90      1.24 o 
   3  10   3        0.21        0.95      0.95 o 
   4  10   3       50.99       42.73      2.17 o 
   5  10   3        3.23        4.13      1.14 o 
   6  10   3        0.55       -3.03      3.03 o 
   7  10   3        1.59        4.26      1.74 o 
   8  10   3      151.45      178.98      7.59 o 
  -6  11   3       32.08       39.83      3.09 o 
  -5  11   3       54.75       69.18      3.19 o 
  -4  11   3       74.69       77.81      3.68 o 
  -3  11   3       56.54       49.66      2.91 o 
  -2  11   3        0.03        1.10      1.29 o 
  -1  11   3      175.60      172.40      4.29 o 
   0  11   3       44.94       44.03      2.70 o 
   1  11   3       12.12       12.69      2.44 o 
   2  11   3       41.82       39.45      2.10 o 
   3  11   3       89.72       98.57      3.25 o 
   4  11   3       52.09       55.41      2.57 o 
   5  11   3      239.69      261.21      5.40 o 
   6  11   3        7.19       10.87      1.51 o 
  -5  12   3      105.34      123.49      6.15 o 
  -4  12   3       13.17       15.68      2.44 o 
  -3  12   3      226.03      241.71      6.71 o 
  -2  12   3       20.56       30.03      3.54 o 
  -1  12   3       91.50      105.44      5.64 o 
   0  12   3      118.46      122.40      4.66 o 
   1  12   3       19.37       15.18      1.99 o 
   2  12   3        4.51        3.33      1.30 o 
   3  12   3      103.59       98.52      3.41 o 
   4  12   3        0.03        2.38      1.31 o 
   5  12   3        5.90        2.68      1.59 o 
  -2  13   3       11.29       14.46      2.90 o 
  -1  13   3       10.67        4.66      2.09 o 
   0  13   3        0.47        1.40      2.12 o 
   1  13   3       21.78       23.46      2.97 o 
   2  13   3       37.93       37.41      2.96 o 
 -12   0   4        1.66        1.31      2.70 o 
 -10   0   4       48.32       54.38      3.78 o 
  -8   0   4       67.80       51.97      2.30 o 
  -6   0   4      191.31      152.45      3.58 o 
  -4   0   4       79.23      114.96      3.21 o 
  -2   0   4    19541.74    19764.80     32.27 o 
   0   0   4    11534.01    11349.79    206.96 o 
   2   0   4     6716.08     6675.08     27.95 o 
   4   0   4      218.51      226.36      4.10 o 
   6   0   4      774.78      753.10      7.48 o 
   8   0   4      209.58      184.63      5.94 o 
  10   0   4      249.72      276.92     11.34 o 
  12   0   4       15.54       11.93      2.64 o 
 -12   1   4        1.38        1.99      3.66 o 
 -11   1   4       28.78       30.43      2.58 o 
 -10   1   4        0.09        0.53      1.03 o 
  -9   1   4        0.28        0.85      0.75 o 
  -8   1   4       72.53       60.47      1.89 o 
  -7   1   4       30.16       28.95      1.94 o 
  -6   1   4      212.37      202.98      2.67 o 
  -5   1   4     1371.19     1324.71      6.45 o 
  -4   1   4       10.90       12.19      1.75 o 
  -3   1   4        6.94        5.70      0.38 o 
  -2   1   4      173.45      217.93      2.11 o 
  -1   1   4    18150.24    18650.81    177.13 o 
   0   1   4       47.40       24.90      1.25 o 
   1   1   4       51.73       67.43      0.92 o 
   2   1   4     1325.26     1344.66     13.94 o 
   3   1   4     3834.86     4000.18     42.89 o 
   4   1   4      797.47      893.88      5.99 o 
   5   1   4      147.56      118.65      2.06 o 
   6   1   4       22.11       18.57      1.10 o 
   7   1   4      301.86      306.96      4.90 o 
   8   1   4      289.93      285.33      5.16 o 
   9   1   4        7.39        4.63      1.50 o 
  10   1   4       19.44       13.55      1.81 o 
  11   1   4      330.83      379.41      8.15 o 
  12   1   4       21.02       27.14      2.40 o 
 -12   2   4        2.92        0.06      1.92 o 
 -11   2   4       46.96       46.26      3.08 o 
 -10   2   4      418.97      440.85      7.01 o 
  -9   2   4      124.28      138.80      3.78 o 
  -8   2   4      210.48      197.28      3.61 o 
  -7   2   4      295.53      307.15      5.50 o 
  -6   2   4      257.47      231.46      3.69 o 
  -5   2   4        7.94        5.54      2.73 o 
  -4   2   4      215.28      179.62      2.74 o 
  -3   2   4       58.02       49.54      1.22 o 
  -2   2   4       21.80       26.02      1.34 o 
  -1   2   4        9.56       12.98      0.43 o 
   0   2   4     2782.06     2910.26      5.64 o 
   1   2   4       70.38       96.25      1.24 o 
   2   2   4      984.36     1042.80      4.21 o 
   3   2   4        1.95        2.68      0.41 o 
   4   2   4       68.42       63.98      1.45 o 
   5   2   4      177.26      218.09      3.41 o 
   6   2   4      670.74      688.55      9.41 o 
   7   2   4      340.38      366.90      4.74 o 
   8   2   4      110.56      129.54      3.16 o 
   9   2   4        0.91        2.56      1.64 o 
  10   2   4      111.43      127.10      4.59 o 
  11   2   4        0.24        6.25      1.90 o 
 -11   3   4       86.97       83.47      3.46 o 
 -10   3   4       64.71       61.12      3.98 o 
  -9   3   4       10.67       10.55      1.53 o 
  -8   3   4        1.82       -1.40      1.40 o 
  -7   3   4      420.21      401.98      5.27 o 
  -6   3   4        0.50        0.54      0.69 o 
  -5   3   4       70.60       77.24      2.62 o 
  -4   3   4      257.19      207.19      3.24 o 
  -3   3   4       71.03       62.48      1.66 o 
  -2   3   4        3.31        0.48      0.32 o 
  -1   3   4      204.74      224.87      2.30 o 
   0   3   4      272.75      289.59      3.82 o 
   1   3   4      139.98      114.19      1.25 o 
   2   3   4     3092.41     3224.67      8.68 o 
   3   3   4     1675.80     1931.09      6.91 o 
   4   3   4       86.52      106.76      1.75 o 
   5   3   4      991.60      985.24      7.40 o 
   6   3   4       10.92       10.29      1.05 o 
   7   3   4      583.34      561.57      5.49 o 
   8   3   4      367.73      351.53      6.52 o 
   9   3   4        2.27        1.99      1.19 o 
  10   3   4        0.04        0.22      1.90 o 
  11   3   4       79.40       84.68      4.12 o 
 -11   4   4       36.43       31.15      2.30 o 
 -10   4   4      293.18      294.65      6.94 o 
  -9   4   4      111.07      112.45      4.16 o 
  -8   4   4       62.83       60.64      2.88 o 
  -7   4   4        9.55        8.81      1.62 o 
  -6   4   4       25.10       31.05      1.89 o 
  -5   4   4       11.25       14.78      1.26 o 
  -4   4   4      207.73      253.73      3.77 o 
  -3   4   4      204.61      229.69      3.31 o 
  -2   4   4      305.76      284.82      2.99 o 
  -1   4   4       11.35       10.93      0.84 o 
   0   4   4     2966.00     3015.98     18.53 o 
   1   4   4     1927.05     2188.04      6.68 o 
   2   4   4      503.21      550.60      3.96 o 
   3   4   4       15.91       30.89      0.87 o 
   4   4   4      486.87      484.43      3.53 o 
   5   4   4      244.30      259.67      3.10 o 
   6   4   4      764.23      748.43      5.66 o 
   7   4   4      293.01      291.62      4.37 o 
   8   4   4       99.50      111.13      3.34 o 
   9   4   4      117.15      118.29      6.66 o 
  10   4   4      100.49      105.69      5.48 o 
  11   4   4        1.85        1.05      1.84 o 
 -11   5   4       28.79       29.44      2.74 o 
 -10   5   4        1.70        1.89      2.58 o 
  -9   5   4      172.18      166.80      5.12 o 
  -8   5   4       93.37       85.18      3.50 o 
  -7   5   4        5.88        8.58      1.98 o 
  -6   5   4      641.12      624.08      7.06 o 
  -5   5   4       21.69       21.01      1.37 o 
  -4   5   4      233.74      251.13      3.05 o 
  -3   5   4       28.13       33.59      1.12 o 
  -2   5   4      937.88      879.95      7.36 o 
  -1   5   4      259.79      238.61      2.53 o 
   0   5   4      684.90      714.36      4.21 o 
   1   5   4       24.82       13.47      0.67 o 
   2   5   4     1824.51     1898.08      7.23 o 
   3   5   4       83.63       93.54      1.51 o 
   4   5   4       29.08       28.23      0.93 o 
   5   5   4      385.84      378.69      3.81 o 
   6   5   4       16.82       14.19      0.96 o 
   7   5   4        3.40        1.52      1.01 o 
   8   5   4       93.66       92.25      3.87 o 
   9   5   4        0.76       -0.33      1.91 o 
  10   5   4       36.75       32.41      3.34 o 
  11   5   4       26.64       26.59      3.30 o 
 -10   6   4        7.59        5.01      2.10 o 
  -9   6   4       25.56       21.40      2.21 o 
  -8   6   4        0.00        1.51      1.34 o 
  -7   6   4       12.80       14.14      1.56 o 
  -6   6   4      124.37      121.08      3.31 o 
  -5   6   4        6.55        6.98      1.23 o 
  -4   6   4      253.24      237.29      4.03 o 
  -3   6   4       44.23       36.75      2.20 o 
  -2   6   4      136.04      119.66      2.28 o 
  -1   6   4      255.40      242.28      2.47 o 
   0   6   4      508.89      495.29      4.01 o 
   1   6   4      321.14      315.63      2.34 o 
   2   6   4      199.01      157.08      2.08 o 
   3   6   4      439.48      393.47      3.59 o 
   4   6   4       18.16       16.83      0.94 o 
   5   6   4       28.77       17.55      1.21 o 
   6   6   4      729.87      691.41      8.84 o 
   7   6   4       22.24       25.43      1.97 o 
   8   6   4        2.45        2.57      1.92 o 
   9   6   4      179.22      183.94      7.12 o 
  10   6   4       19.93       35.58      3.81 o 
 -10   7   4        2.57       -0.31      1.51 o 
  -9   7   4        1.67        1.50      1.33 o 
  -8   7   4        0.07       -0.13      1.50 o 
  -7   7   4      200.97      205.39      4.66 o 
  -6   7   4       30.21       26.29      2.03 o 
  -5   7   4      628.77      594.50      7.04 o 
  -4   7   4      756.03      712.14     11.99 o 
  -3   7   4       92.35       97.58      3.07 o 
  -2   7   4      110.16      117.77      2.40 o 
  -1   7   4      120.13      114.17      2.04 o 
   0   7   4      240.38      215.94      3.34 o 
   1   7   4      147.37      141.45      2.56 o 
   2   7   4      622.76      631.32      4.58 o 
   3   7   4      439.32      398.01      4.11 o 
   4   7   4      855.08      774.17      6.53 o 
   5   7   4       84.03       89.36      2.80 o 
   6   7   4       34.11       34.62      2.38 o 
   7   7   4       66.26       59.14      3.00 o 
   8   7   4      180.51      184.44      5.68 o 
   9   7   4       31.96       36.24      3.62 o 
  10   7   4       13.95       15.54      3.03 o 
  -9   8   4        8.86        9.96      2.12 o 
  -8   8   4        9.07        8.78      1.40 o 
  -7   8   4      176.97      170.99      4.43 o 
  -6   8   4      183.20      173.15      4.99 o 
  -5   8   4       57.06       50.95      2.66 o 
  -4   8   4       54.21       57.78      2.73 o 
  -3   8   4       43.41       39.64      1.52 o 
  -2   8   4       12.51       16.59      1.10 o 
  -1   8   4      498.54      467.48      5.80 o 
   0   8   4      793.45      752.82      6.10 o 
   1   8   4      238.42      213.05      3.62 o 
   2   8   4      145.59      145.62      2.78 o 
   3   8   4      313.74      330.18      4.93 o 
   4   8   4      173.23      163.85      3.73 o 
   5   8   4       70.55       78.15      3.33 o 
   6   8   4       28.68       31.94      2.42 o 
   7   8   4       50.04       54.95      3.07 o 
   8   8   4       86.88       98.07      4.44 o 
   9   8   4        8.38        5.43      2.10 o 
  -8   9   4      105.92      114.67      5.93 o 
  -7   9   4       37.38       37.02      2.73 o 
  -6   9   4      120.90      110.60      4.30 o 
  -5   9   4        1.95        5.42      1.48 o 
  -4   9   4      458.22      458.70      5.72 o 
  -3   9   4       40.84       43.31      1.81 o 
  -2   9   4        6.95        8.65      1.13 o 
  -1   9   4       41.52       44.00      2.49 o 
   0   9   4      251.79      251.19      4.10 o 
   1   9   4       17.35       25.57      1.43 o 
   2   9   4      117.31       93.21      2.41 o 
   3   9   4      189.13      175.13      3.31 o 
   4   9   4      283.97      271.12      4.80 o 
   5   9   4      102.32      107.76      4.12 o 
   6   9   4       28.55       30.05      2.41 o 
   7   9   4       42.37       34.32      2.64 o 
   8   9   4      138.81      154.69      5.67 o 
  -8  10   4        6.30        8.87      1.86 o 
  -7  10   4      140.53      126.75      4.91 o 
  -6  10   4        6.09        3.05      1.33 o 
  -5  10   4       61.59       47.18      2.95 o 
  -4  10   4       20.97       16.43      1.62 o 
  -3  10   4       68.66       69.79      2.68 o 
  -2  10   4       88.92       80.95      2.62 o 
  -1  10   4      302.17      302.63      4.80 o 
   0  10   4        1.50        1.64      0.97 o 
   1  10   4       32.33       25.40      1.42 o 
   2  10   4       26.89       26.67      1.93 o 
   3  10   4        7.44        7.60      1.12 o 
   4  10   4       56.05       60.76      2.53 o 
   5  10   4       27.65       25.31      1.78 o 
   6  10   4       63.87       63.01      3.01 o 
   7  10   4      163.50      172.83     12.20 o 
  -6  11   4       56.41       54.30      4.41 o 
  -5  11   4       90.52       94.42      4.38 o 
  -4  11   4       26.89       27.66      2.98 o 
  -3  11   4        0.22        0.56      1.23 o 
  -2  11   4      227.02      230.84      6.13 o 
  -1  11   4      101.22      100.24      3.35 o 
   0  11   4        4.04        2.03      1.39 o 
   1  11   4       48.92       52.67      2.67 o 
   2  11   4      158.02      153.26      3.93 o 
   3  11   4        9.76        8.84      1.30 o 
   4  11   4       92.56       95.88      3.29 o 
   5  11   4       13.57       16.80      1.71 o 
   6  11   4       35.11       32.03      2.14 o 
  -5  12   4       30.95       30.68      3.47 o 
  -4  12   4      117.60      116.98      5.87 o 
  -3  12   4        6.84        6.07      1.88 o 
  -2  12   4      130.27      146.26      6.73 o 
  -1  12   4      173.26      186.22      7.43 o 
   0  12   4       12.84       17.02      2.17 o 
   1  12   4       17.01       17.33      2.65 o 
   2  12   4      145.42      143.88      4.03 o 
   3  12   4       26.11       25.65      1.98 o 
   4  12   4       84.12       87.68      3.35 o 
   5  12   4        1.08        3.17      1.23 o 
  -2  13   4      160.15      167.34      7.55 o 
  -1  13   4       72.30       73.71      5.10 o 
   0  13   4        4.50        1.58      2.89 o 
   1  13   4       66.63       67.77      3.84 o 
   2  13   4       39.17       46.14      3.32 o 
 -11   0   5      140.74      135.80      9.14 o 
  -9   0   5        8.59        7.32      1.99 o 
  -7   0   5      930.87      967.86      8.93 o 
  -5   0   5       28.98       18.80      1.12 o 
  -3   0   5        0.01       -0.07      0.41 o 
  -1   0   5    39482.53    38274.00     41.56 o 
   1   0   5      319.04      387.00      4.27 o 
   3   0   5        8.56       -0.77      1.12 o 
   5   0   5       56.83       85.58      2.39 o 
   7   0   5      610.57      577.88      9.60 o 
   9   0   5      228.51      221.65      6.95 o 
  11   0   5       54.76       48.97      5.75 o 
 -12   1   5       43.52       44.40      4.14 o 
 -11   1   5       65.92       64.26      3.58 o 
 -10   1   5       30.71       31.58      2.48 o 
  -9   1   5       29.80       26.42      1.52 o 
  -8   1   5      106.65       98.49      2.23 o 
  -7   1   5        0.18       -0.44      1.30 o 
  -6   1   5       86.12       87.51      1.79 o 
  -5   1   5       58.15       59.34      1.34 o 
  -4   1   5       27.32       16.93      0.94 o 
  -3   1   5      646.04      695.20      6.78 o 
  -2   1   5     4344.44     4664.05     20.06 o 
  -1   1   5     3988.43     4169.97     21.72 o 
   0   1   5     8259.99     8247.99     41.65 o 
   1   1   5        1.31        5.97      0.69 o 
   2   1   5       10.42       10.12      0.51 o 
   3   1   5       14.61       15.09      1.28 o 
   4   1   5       23.04       12.52      1.00 o 
   5   1   5        0.04        0.78      0.55 o 
   6   1   5       16.04       20.80      0.97 o 
   7   1   5      112.60      118.79      2.75 o 
   8   1   5      117.36      109.37      3.38 o 
   9   1   5      170.60      163.31      5.84 o 
  10   1   5      230.73      208.94      7.08 o 
  11   1   5        0.04        6.71      2.05 o 
 -12   2   5        5.32        7.19      2.70 o 
 -11   2   5      114.41      124.89      4.91 o 
 -10   2   5        0.05        5.43      1.64 o 
  -9   2   5       49.99       56.31      2.17 o 
  -8   2   5      280.10      247.94      4.05 o 
  -7   2   5      421.79      432.08      4.63 o 
  -6   2   5      527.46      542.18      4.63 o 
  -5   2   5      949.54      943.33      5.45 o 
  -4   2   5      177.31      198.33      2.13 o 
  -3   2   5        0.22        0.32      0.51 o 
  -2   2   5      569.95      555.96      3.30 o 
  -1   2   5     4107.04     4156.76     14.32 o 
   0   2   5      111.11       77.71      1.05 o 
   1   2   5     1265.56     1182.39      5.10 o 
   2   2   5      155.52      123.91      1.59 o 
   3   2   5      138.14      152.72      2.57 o 
   4   2   5      542.16      608.20      5.60 o 
   5   2   5     1861.83     2029.67     10.37 o 
   6   2   5      902.70      844.68      7.31 o 
   7   2   5      327.96      298.47      4.35 o 
   8   2   5        5.90        6.59      1.11 o 
   9   2   5      346.38      350.69      7.50 o 
  10   2   5       42.14       39.99      3.02 o 
  11   2   5      120.97      130.66      5.03 o 
 -11   3   5        4.65        5.69      1.68 o 
 -10   3   5       49.66       66.46      2.99 o 
  -9   3   5        8.80        7.10      1.51 o 
  -8   3   5       83.20       77.83      2.60 o 
  -7   3   5       85.06       73.60      2.39 o 
  -6   3   5      598.30      585.66      8.25 o 
  -5   3   5       27.18       22.48      1.57 o 
  -4   3   5       48.18       49.44      1.66 o 
  -3   3   5      511.08      564.63      4.98 o 
  -2   3   5       32.26       22.12      0.83 o 
  -1   3   5        6.05        8.97      0.41 o 
   0   3   5       15.24       13.17      0.45 o 
   1   3   5       24.42       24.49      0.70 o 
   2   3   5      732.71      816.18      5.88 o 
   3   3   5      173.31      172.97      1.97 o 
   4   3   5      543.89      495.46      3.72 o 
   5   3   5      286.88      279.82      3.11 o 
   6   3   5     1402.90     1368.80      9.41 o 
   7   3   5       79.99       65.07      2.10 o 
   8   3   5        1.58        2.30      0.85 o 
   9   3   5       30.66       33.25      2.40 o 
  10   3   5      141.83      142.35      4.87 o 
  11   3   5       52.44       55.32      4.84 o 
 -11   4   5       89.66       99.27      3.84 o 
 -10   4   5       65.37       64.30      3.04 o 
  -9   4   5      206.19      210.46      6.69 o 
  -8   4   5       58.96       54.80      3.48 o 
  -7   4   5      274.99      263.71      5.50 o 
  -6   4   5      516.60      524.43      7.20 o 
  -5   4   5      136.49      143.13      3.12 o 
  -4   4   5      158.42      175.29      3.18 o 
  -3   4   5      723.96      679.99      4.78 o 
  -2   4   5      186.24      209.98      2.72 o 
  -1   4   5      318.43      304.01      4.05 o 
   0   4   5      277.29      269.40      5.05 o 
   1   4   5      110.32      165.67      1.70 o 
   2   4   5      406.30      388.06      2.61 o 
   3   4   5      160.30      152.26      1.87 o 
   4   4   5      636.56      624.78      4.03 o 
   5   4   5     2516.24     2471.65     12.21 o 
   6   4   5      931.25      876.69      6.10 o 
   7   4   5      139.86      131.95      2.99 o 
   8   4   5      184.22      190.80      3.90 o 
   9   4   5      208.74      220.66      7.43 o 
  10   4   5        0.58        1.63      1.80 o 
  11   4   5       21.68       24.72      5.42 o 
 -11   5   5        0.02       -1.73      1.73 o 
 -10   5   5       62.60       64.96      3.52 o 
  -9   5   5       19.06       25.65      2.31 o 
  -8   5   5       95.89       94.19      3.71 o 
  -7   5   5      769.72      736.12     11.26 o 
  -6   5   5      368.87      389.24      5.64 o 
  -5   5   5      353.59      359.61      5.19 o 
  -4   5   5        8.91       11.41      0.80 o 
  -3   5   5       50.40       35.65      1.18 o 
  -2   5   5       25.15       25.15      0.95 o 
  -1   5   5        0.68        2.69      0.37 o 
   0   5   5       28.62       38.88      0.88 o 
   1   5   5       73.11       53.37      1.08 o 
   2   5   5       44.51       60.45      1.03 o 
   3   5   5      772.77      737.93      5.25 o 
   4   5   5      964.32      933.70      5.01 o 
   5   5   5       23.82       22.71      1.83 o 
   6   5   5       78.77       87.21      2.06 o 
   7   5   5      331.39      323.65      5.47 o 
   8   5   5        1.24        1.36      1.68 o 
   9   5   5       45.33       40.77      3.58 o 
  10   5   5       52.97       65.47      4.63 o 
  11   5   5       63.43       82.95      5.37 o 
 -10   6   5       11.18        4.74      1.51 o 
  -9   6   5       39.06       34.40      2.64 o 
  -8   6   5      183.18      177.61      5.15 o 
  -7   6   5        7.25        5.90      1.22 o 
  -6   6   5        2.29        3.05      1.01 o 
  -5   6   5      351.08      325.66      5.05 o 
  -4   6   5       64.62       55.99      2.05 o 
  -3   6   5       17.92       20.04      1.45 o 
  -2   6   5      266.37      296.68      3.86 o 
  -1   6   5     2235.79     2143.21     14.47 o 
   0   6   5      176.61      176.46      1.93 o 
   1   6   5      762.69      752.21      4.26 o 
   2   6   5       37.84       25.54      0.71 o 
   3   6   5        0.02        0.41      0.49 o 
   4   6   5      597.82      564.59      4.77 o 
   5   6   5      223.03      218.65      3.20 o 
   6   6   5      837.85      859.35      7.35 o 
   7   6   5       26.34       21.05      5.28 o 
   8   6   5      129.35      129.76      4.69 o 
   9   6   5        4.27        6.83      2.34 o 
  10   6   5       28.40       30.48      3.65 o 
 -10   7   5        2.47        1.37      1.44 o 
  -9   7   5       12.02       12.10      1.81 o 
  -8   7   5       10.94       10.88      1.66 o 
  -7   7   5        7.30        8.87      1.26 o 
  -6   7   5       32.35       25.95      1.74 o 
  -5   7   5       85.68       78.55      2.67 o 
  -4   7   5      201.85      188.85      4.50 o 
  -3   7   5      110.55      109.56      2.73 o 
  -2   7   5       31.29       26.04      1.17 o 
  -1   7   5        0.50        0.90      0.50 o 
   0   7   5      444.18      456.31      3.86 o 
   1   7   5     3010.68     2952.37     13.33 o 
   2   7   5      163.22      161.18      2.56 o 
   3   7   5      374.45      343.16      3.88 o 
   4   7   5        0.65        1.37      0.78 o 
   5   7   5       17.91       15.89      1.23 o 
   6   7   5      129.34      138.93      4.32 o 
   7   7   5      193.13      194.74     10.08 o 
   8   7   5       49.08       55.48      4.20 o 
   9   7   5        3.43        0.60      1.81 o 
  10   7   5       24.82       26.18      3.54 o 
  -9   8   5       16.53       22.79      3.00 o 
  -8   8   5      114.68      103.86      3.70 o 
  -7   8   5        0.03        0.03      1.07 o 
  -6   8   5       11.02       11.73      1.77 o 
  -5   8   5       49.67       37.23      2.36 o 
  -4   8   5        8.39        7.33      1.25 o 
  -3   8   5      351.46      334.56      4.44 o 
  -2   8   5      296.77      285.86      3.91 o 
  -1   8   5      119.09      103.07      3.47 o 
   0   8   5       78.51       76.53      2.28 o 
   1   8   5      639.30      610.85      6.16 o 
   2   8   5       29.39       39.26      1.55 o 
   3   8   5        0.01        0.11      0.71 o 
   4   8   5        0.56        0.73      0.76 o 
   5   8   5      135.77      122.54      3.39 o 
   6   8   5       90.83       83.69      3.59 o 
   7   8   5      133.37      132.60      6.13 o 
   8   8   5       38.41       34.43      3.54 o 
   9   8   5        9.71       12.66      4.14 o 
  -8   9   5        4.58        4.15      2.37 o 
  -7   9   5       48.82       54.31      3.28 o 
  -6   9   5        5.82        8.43      1.71 o 
  -5   9   5      186.03      176.39      4.25 o 
  -4   9   5        4.91       16.11      2.04 o 
  -3   9   5      581.72      581.21      7.17 o 
  -2   9   5      104.76      101.01      3.06 o 
  -1   9   5      714.26      688.41      8.98 o 
   0   9   5       75.29       58.60      1.96 o 
   1   9   5     1074.10     1090.31      7.99 o 
   2   9   5      355.92      302.13      4.32 o 
   3   9   5      484.17      467.68      5.45 o 
   4   9   5      110.36      110.85      3.15 o 
   5   9   5       42.78       47.99      2.49 o 
   6   9   5        0.12        6.87      1.65 o 
   7   9   5      246.56      250.84      8.48 o 
   8   9   5        1.84        3.59      2.06 o 
  -7  10   5        0.09        1.04      1.92 o 
  -6  10   5       11.19       11.66      2.74 o 
  -5  10   5       20.44       14.68      2.05 o 
  -4  10   5       14.87       21.16      2.02 o 
  -3  10   5        1.35        1.45      1.08 o 
  -2  10   5      303.43      291.08      6.27 o 
  -1  10   5        0.13       -0.71      1.09 o 
   0  10   5        2.86        5.48      1.14 o 
   1  10   5        0.16        1.38      0.82 o 
   2  10   5        0.07        1.11      0.79 o 
   3  10   5       22.17       20.44      1.56 o 
   4  10   5       13.43       11.26      1.34 o 
   5  10   5        9.35       10.36      1.36 o 
   6  10   5      147.06      141.07      4.38 o 
   7  10   5       13.28        9.61      2.11 o 
  -6  11   5       27.34       27.74      2.73 o 
  -5  11   5       77.48       75.39      4.89 o 
  -4  11   5       25.09       19.31      3.49 o 
  -3  11   5       96.51      107.07      5.29 o 
  -2  11   5       88.39       91.55      3.81 o 
  -1  11   5        0.05        0.45      1.16 o 
   0  11   5      171.97      181.22      4.54 o 
   1  11   5      197.79      194.74      4.34 o 
   2  11   5        0.05        0.19      1.03 o 
   3  11   5       27.68       25.05      1.81 o 
   4  11   5        4.77        4.11      1.23 o 
   5  11   5       17.85       16.64      1.70 o 
   6  11   5        0.74        2.75      1.90 o 
  -5  12   5       60.67       64.36      4.79 o 
  -4  12   5       32.15       30.33      4.43 o 
  -3  12   5       25.27       23.13      4.43 o 
  -2  12   5       18.73       21.67      2.73 o 
  -1  12   5        1.68        3.27      2.07 o 
   0  12   5        0.35        0.35      1.37 o 
   1  12   5      119.75      113.47      4.65 o 
   2  12   5      179.75      202.52      4.77 o 
   3  12   5       48.71       60.01      2.80 o 
   4  12   5      195.57      208.24      4.99 o 
  -2  13   5       88.77      106.56      6.20 o 
  -1  13   5        7.04        9.57      2.77 o 
   0  13   5       87.85       90.44      5.61 o 
   1  13   5       75.29       72.04      4.81 o 
 -12   0   6      140.74      150.95     10.14 o 
 -10   0   6        9.08        7.84      1.74 o 
  -8   0   6      373.45      362.68      5.94 o 
  -6   0   6     1661.35     1727.50     15.25 o 
  -4   0   6        5.09        3.39      0.68 o 
  -2   0   6     3467.25     3536.81     15.41 o 
   0   0   6      834.61      910.50      8.68 o 
   2   0   6      351.76      422.59      5.55 o 
   4   0   6      427.20      446.11      9.87 o 
   6   0   6      275.71      249.99      4.48 o 
   8   0   6      579.71      557.25     16.98 o 
  10   0   6       14.24       15.81      3.32 o 
 -12   1   6       20.73       17.74      3.04 o 
 -11   1   6       30.76       35.07      2.84 o 
 -10   1   6       58.50       60.93      2.74 o 
  -9   1   6       16.82       15.94      1.47 o 
  -8   1   6       27.60       31.57      2.62 o 
  -7   1   6      515.43      499.13      4.52 o 
  -6   1   6       52.91       64.27      2.00 o 
  -5   1   6     1419.98     1510.77      9.44 o 
  -4   1   6      518.16      499.44      3.26 o 
  -3   1   6      200.33      190.79      2.39 o 
  -2   1   6     2225.75     2350.47     13.12 o 
  -1   1   6        4.89        2.29      0.34 o 
   0   1   6      157.54      157.22      1.52 o 
   1   1   6      109.99      102.67      1.44 o 
   2   1   6      516.98      527.59      5.25 o 
   3   1   6      362.44      366.43      4.67 o 
   4   1   6       37.72       31.94      2.15 o 
   5   1   6      110.31      112.40      2.10 o 
   6   1   6       93.65       92.19      2.08 o 
   7   1   6      665.12      631.06      6.20 o 
   8   1   6       59.41       56.35      2.10 o 
   9   1   6      127.42      146.10      4.10 o 
  10   1   6       15.77       19.63      2.57 o 
  11   1   6        3.39       15.03      2.25 o 
 -11   2   6       11.36       15.27      2.21 o 
 -10   2   6       13.60       10.29      1.73 o 
  -9   2   6       60.79       63.34      2.31 o 
  -8   2   6      280.17      262.64      4.25 o 
  -7   2   6      126.40      132.70      2.88 o 
  -6   2   6     1549.72     1586.40      8.09 o 
  -5   2   6      245.67      208.50      2.39 o 
  -4   2   6        0.42        0.81      0.59 o 
  -3   2   6       88.27       87.17      1.93 o 
  -2   2   6     2410.13     2451.61     10.80 o 
  -1   2   6       64.73       77.19      1.28 o 
   0   2   6      853.13      914.56      3.54 o 
   1   2   6     1228.02     1341.90      5.99 o 
   2   2   6     1646.08     1697.72      6.28 o 
   3   2   6      243.45      270.08      2.46 o 
   4   2   6     3462.66     3510.24     30.83 o 
   5   2   6      241.97      252.05      2.94 o 
   6   2   6      923.17      860.48      7.55 o 
   7   2   6      483.53      502.44      6.66 o 
   8   2   6      678.84      644.93      6.87 o 
   9   2   6       37.35       34.10      2.01 o 
  10   2   6      145.92      131.91      4.74 o 
  11   2   6       73.27       79.52      4.10 o 
 -11   3   6      202.36      220.63      6.61 o 
 -10   3   6       54.82       51.03      2.63 o 
  -9   3   6       85.35       87.65      3.16 o 
  -8   3   6       63.90       59.28      2.13 o 
  -7   3   6      155.28      132.69      2.91 o 
  -6   3   6       28.11       21.56      1.61 o 
  -5   3   6      291.11      252.63      6.99 o 
  -4   3   6       53.08       55.95      1.79 o 
  -3   3   6     1183.54     1210.62     14.49 o 
  -2   3   6       10.11        4.26      0.44 o 
  -1   3   6      346.34      347.24      3.07 o 
   0   3   6       85.97      124.18      1.70 o 
   1   3   6      214.59      271.09      2.77 o 
   2   3   6      241.63      338.66      2.40 o 
   3   3   6     2708.41     2709.84     13.04 o 
   4   3   6      210.20      190.14      2.49 o 
   5   3   6      430.71      420.80      4.04 o 
   6   3   6        3.25        2.78      0.80 o 
   7   3   6       25.14       19.17      1.33 o 
   8   3   6        3.71        3.52      0.85 o 
   9   3   6      245.92      256.09      4.83 o 
  10   3   6      136.55      125.61      4.63 o 
  11   3   6        0.91        4.13      2.18 o 
 -11   4   6        4.87        3.67      1.58 o 
 -10   4   6       27.61       29.55      2.48 o 
  -9   4   6      360.20      363.16      7.25 o 
  -8   4   6       13.49       11.79      1.65 o 
  -7   4   6       18.69       20.54      1.96 o 
  -6   4   6       11.13        8.67      1.25 o 
  -5   4   6       18.20       18.87      1.25 o 
  -4   4   6       10.68       11.29      0.87 o 
  -3   4   6     1164.44     1154.94      6.46 o 
  -2   4   6        0.29        0.29      0.55 o 
  -1   4   6       91.85      102.07      1.39 o 
   0   4   6      158.95      193.57      2.46 o 
   1   4   6     2012.52     2195.20      7.09 o 
   2   4   6     4893.78     5087.79     14.42 o 
   3   4   6      180.88      214.52      2.06 o 
   4   4   6     1217.80     1242.77      6.66 o 
   5   4   6       82.26       83.99      2.67 o 
   6   4   6      523.45      512.55      4.66 o 
   7   4   6       93.32       91.18      2.51 o 
   8   4   6      108.15      102.44      3.03 o 
   9   4   6        1.08        3.44      1.50 o 
  10   4   6        7.40        8.13      2.15 o 
  11   4   6       51.88       51.24      4.16 o 
 -11   5   6       24.88       29.14      2.38 o 
 -10   5   6       44.10       48.18      2.72 o 
  -9   5   6       63.90       55.22      3.15 o 
  -8   5   6        0.09        1.12      1.19 o 
  -7   5   6       18.92       21.89      2.47 o 
  -6   5   6      274.36      282.27      4.92 o 
  -5   5   6       13.41       14.36      1.33 o 
  -4   5   6      261.68      258.93      3.38 o 
  -3   5   6      373.01      428.04      4.43 o 
  -2   5   6      196.88      200.92      4.69 o 
  -1   5   6      120.04      111.53      1.75 o 
   0   5   6      408.97      337.86      4.07 o 
   1   5   6      539.89      599.83      3.41 o 
   2   5   6      478.58      424.70      2.81 o 
   3   5   6      883.13      896.92      5.46 o 
   4   5   6      780.43      791.02      4.93 o 
   5   5   6     1653.75     1560.07      8.28 o 
   6   5   6      664.86      638.22      6.17 o 
   7   5   6        7.15        4.62      1.12 o 
   8   5   6       72.45       69.36      2.87 o 
   9   5   6       16.47       15.06      2.05 o 
  10   5   6      130.02      133.06      6.38 o 
 -10   6   6       23.43       18.67      2.23 o 
  -9   6   6      108.92      105.43      4.38 o 
  -8   6   6      208.49      221.26      5.75 o 
  -7   6   6       76.95       76.26      2.89 o 
  -6   6   6      249.33      231.82      4.66 o 
  -5   6   6      124.86      107.87      3.04 o 
  -4   6   6      186.22      176.21      3.60 o 
  -3   6   6      128.07      131.97      2.33 o 
  -2   6   6      854.79      838.91      7.13 o 
  -1   6   6       53.41       70.13      1.91 o 
   0   6   6      285.93      286.31      4.11 o 
   1   6   6     1266.47     1326.92      7.22 o 
   2   6   6        3.03        3.47      0.40 o 
   3   6   6      207.19      186.61      2.63 o 
   4   6   6        7.38       11.89      0.79 o 
   5   6   6      476.24      428.81      4.53 o 
   6   6   6       16.08       13.35      1.41 o 
   7   6   6       31.77       25.90      2.16 o 
   8   6   6      102.20      103.40      5.25 o 
   9   6   6        9.24        7.41      2.04 o 
  10   6   6       27.42       32.75      3.79 o 
 -10   7   6       42.82       50.83      3.35 o 
  -9   7   6       11.71        9.96      1.76 o 
  -8   7   6       17.93       16.74      2.00 o 
  -7   7   6        8.46        8.03      1.27 o 
  -6   7   6       31.93       33.20      1.98 o 
  -5   7   6       16.07       14.25      1.62 o 
  -4   7   6      539.44      541.15      7.52 o 
  -3   7   6        6.48        5.83      0.86 o 
  -2   7   6       56.80       46.74      1.55 o 
  -1   7   6      430.23      413.91      4.11 o 
   0   7   6     1136.33     1146.12      6.45 o 
   1   7   6       12.70       14.79      0.80 o 
   2   7   6      151.80      145.82      2.52 o 
   3   7   6        3.69        4.94      0.77 o 
   4   7   6      113.70      132.97      2.61 o 
   5   7   6      156.21      127.62      2.94 o 
   6   7   6      273.22      276.90      5.08 o 
   7   7   6        7.36        8.79      2.14 o 
   8   7   6       14.11       17.66      2.86 o 
   9   7   6       30.46       32.13      2.79 o 
  -9   8   6       23.60       25.22      2.47 o 
  -8   8   6        0.03        0.10      1.61 o 
  -7   8   6       63.20       64.33      2.90 o 
  -6   8   6        2.12        1.55      1.29 o 
  -5   8   6      112.29      108.26      3.83 o 
  -4   8   6      392.89      378.26      5.08 o 
  -3   8   6       42.88       36.10      1.55 o 
  -2   8   6       59.09       48.60      2.03 o 
  -1   8   6      517.74      500.35      8.53 o 
   0   8   6       42.31       38.62      1.81 o 
   1   8   6       58.48       62.97      1.94 o 
   2   8   6      260.50      243.89      4.00 o 
   3   8   6      242.86      226.88      3.65 o 
   4   8   6       98.73       94.22      2.67 o 
   5   8   6      309.40      283.69      4.64 o 
   6   8   6       25.98       24.08      1.83 o 
   7   8   6      116.04      130.57      6.02 o 
   8   8   6        9.15        5.83      2.07 o 
   9   8   6        4.23        6.85      2.04 o 
  -8   9   6       86.94      101.79      4.48 o 
  -7   9   6        0.91        2.06      1.73 o 
  -6   9   6      100.17       88.86      3.83 o 
  -5   9   6       32.25       38.77      3.70 o 
  -4   9   6     1939.63     1870.90     13.30 o 
  -3   9   6       64.72       71.56      2.67 o 
  -2   9   6       70.15       59.49      2.40 o 
  -1   9   6      405.86      385.35      6.89 o 
   0   9   6      344.41      367.70      4.71 o 
   1   9   6       17.94       20.60      1.54 o 
   2   9   6      296.59      283.99      4.21 o 
   3   9   6       81.69       74.98      2.30 o 
   4   9   6      118.44      117.89      2.90 o 
   5   9   6       17.26       22.08      1.93 o 
   6   9   6      535.49      570.52      9.64 o 
   7   9   6       50.59       48.32      3.16 o 
   8   9   6        3.79        4.73      2.04 o 
  -7  10   6        7.70       10.76      2.49 o 
  -6  10   6        5.97        7.45      2.65 o 
  -5  10   6       87.60       93.65      5.19 o 
  -4  10   6        5.67        4.76      1.30 o 
  -3  10   6       92.84       95.86      3.80 o 
  -2  10   6        0.05       -1.24      1.24 o 
  -1  10   6        6.64        4.91      1.23 o 
   0  10   6       49.25       51.79      2.93 o 
   1  10   6       71.15       82.65      2.68 o 
   2  10   6       51.49       45.83      1.90 o 
   3  10   6        5.39        3.93      1.00 o 
   4  10   6        3.71        5.57      1.18 o 
   5  10   6      174.45      180.22      4.91 o 
   6  10   6       32.63       38.66      2.98 o 
   7  10   6       18.34       23.20      2.49 o 
  -6  11   6       38.67       36.86      3.71 o 
  -5  11   6       18.07       19.78      2.87 o 
  -4  11   6       29.00       23.34      3.14 o 
  -3  11   6       42.87       38.62      3.43 o 
  -2  11   6        3.81        2.97      1.29 o 
  -1  11   6      139.95      151.98      3.76 o 
   0  11   6      330.52      338.49      6.67 o 
   1  11   6        6.10        5.36      1.20 o 
   2  11   6       18.10       12.37      1.44 o 
   3  11   6       29.37       33.49      2.31 o 
   4  11   6       74.18       79.08      3.03 o 
   5  11   6        8.61       13.34      1.66 o 
   6  11   6      176.77      192.68      5.48 o 
  -4  12   6       17.42       16.75      5.48 o 
  -3  12   6       24.13       26.91      3.38 o 
  -2  12   6       72.44       85.73      5.89 o 
  -1  12   6       18.62       26.78      5.78 o 
   0  12   6       58.05       59.98      3.55 o 
   1  12   6      348.42      377.42      8.29 o 
   2  12   6        0.61        3.98      1.34 o 
   3  12   6       99.94      103.07      3.54 o 
   4  12   6        3.66        5.72      1.40 o 
  -1  13   6      200.25      210.59      8.42 o 
   0  13   6      213.03      225.89      9.33 o 
 -11   0   7        1.06        0.77      2.43 o 
  -9   0   7      142.02      148.29      5.58 o 
  -7   0   7     1515.96     1541.91     11.20 o 
  -5   0   7      268.33      250.62      3.87 o 
  -3   0   7      408.77      485.79      6.58 o 
  -1   0   7    21851.67    22635.86     81.43 o 
   1   0   7      429.86      356.32     10.10 o 
   3   0   7      371.02      487.01      9.83 o 
   5   0   7     1394.69     1391.99     19.32 o 
   7   0   7      614.92      649.39     11.08 o 
   9   0   7        6.31        6.76      2.14 o 
  11   0   7      402.22      412.83     14.88 o 
 -11   1   7       33.14       36.58      2.98 o 
 -10   1   7       40.01       40.98      2.34 o 
  -9   1   7        0.29        0.01      1.09 o 
  -8   1   7      371.68      357.92      4.86 o 
  -7   1   7      322.87      316.51      5.45 o 
  -6   1   7       82.29       68.21      1.58 o 
  -5   1   7      578.17      584.95      4.01 o 
  -4   1   7     1530.61     1543.69      7.49 o 
  -3   1   7      198.02      253.57      2.90 o 
  -2   1   7     2954.67     3126.20     10.12 o 
  -1   1   7      474.22      576.50      4.46 o 
   0   1   7        0.91        0.79      0.31 o 
   1   1   7        2.23        5.68      0.43 o 
   2   1   7      456.00      416.48      3.90 o 
   3   1   7     1413.45     1499.61     14.57 o 
   4   1   7       39.00       45.67      3.66 o 
   5   1   7       64.01       61.12      1.84 o 
   6   1   7      350.36      321.82      4.29 o 
   7   1   7      184.01      164.82      3.28 o 
   8   1   7        9.44       13.85      1.31 o 
   9   1   7       11.77       16.13      2.25 o 
  10   1   7       16.84       20.98      2.05 o 
  11   1   7       63.42       70.48      4.23 o 
 -11   2   7       37.96       30.06      2.76 o 
 -10   2   7        0.90       -0.71      2.00 o 
  -9   2   7      163.14      172.46      3.71 o 
  -8   2   7        5.76        5.10      0.99 o 
  -7   2   7     1146.79     1142.60     10.50 o 
  -6   2   7       48.61       52.91      1.85 o 
  -5   2   7      434.78      465.05      4.64 o 
  -4   2   7        6.20        5.55      0.75 o 
  -3   2   7     2690.19     2714.59     11.93 o 
  -2   2   7      770.68      780.43      4.18 o 
  -1   2   7     1144.45     1172.41      4.79 o 
   0   2   7       24.28       35.62      0.84 o 
   1   2   7     3905.79     4168.14     20.44 o 
   2   2   7       20.89       14.72      0.60 o 
   3   2   7       26.35       13.84      0.74 o 
   4   2   7      310.80      357.55      4.65 o 
   5   2   7      490.85      480.47      5.76 o 
   6   2   7      236.45      215.48      3.88 o 
   7   2   7     1682.01     1653.77     11.34 o 
   8   2   7      227.07      235.38      4.19 o 
   9   2   7      205.34      217.42      4.35 o 
  10   2   7        4.17        8.36      2.09 o 
  11   2   7       70.47       79.19      4.05 o 
 -11   3   7      139.34      133.45      5.27 o 
 -10   3   7        1.63        4.81      1.55 o 
  -9   3   7        0.39       -1.12      1.12 o 
  -8   3   7       85.95       75.68      2.42 o 
  -7   3   7       13.09       10.94      1.08 o 
  -6   3   7      225.52      220.06      4.09 o 
  -5   3   7      607.98      610.33      6.23 o 
  -4   3   7        1.51        2.96      0.68 o 
  -3   3   7       43.42       31.33      0.88 o 
  -2   3   7      585.31      634.67      5.33 o 
  -1   3   7        4.28       13.72      0.57 o 
   0   3   7      618.35      571.34      3.18 o 
   1   3   7     1649.54     1884.19      7.82 o 
   2   3   7      335.96      303.98      4.22 o 
   3   3   7      208.08      209.71      2.16 o 
   4   3   7      424.23      434.84      3.74 o 
   5   3   7      262.79      283.22      3.54 o 
   6   3   7      158.66      151.69      3.26 o 
   7   3   7      576.99      562.70      6.09 o 
   8   3   7       53.59       63.76      2.10 o 
   9   3   7       30.53       34.23      1.81 o 
  10   3   7        3.90        2.39      1.95 o 
  11   3   7        4.03        2.67      3.07 o 
 -11   4   7        0.98        1.23      2.08 o 
 -10   4   7      108.28      111.02      3.90 o 
  -9   4   7       47.67       49.79      2.60 o 
  -8   4   7       19.00       22.74      2.02 o 
  -7   4   7      459.29      444.53      6.34 o 
  -6   4   7      226.66      214.24      4.72 o 
  -5   4   7      159.42      169.77      3.50 o 
  -4   4   7      224.33      216.03      3.68 o 
  -3   4   7      123.27      111.21      2.93 o 
  -2   4   7       17.30       39.14      1.21 o 
  -1   4   7     2378.24     2635.26      7.94 o 
   0   4   7      152.73      138.44      2.51 o 
   1   4   7     6693.04     7064.97     13.10 o 
   2   4   7       55.48       61.80      1.11 o 
   3   4   7       23.31       19.69      0.66 o 
   4   4   7        9.03        9.09      0.61 o 
   5   4   7       33.74       29.04      1.19 o 
   6   4   7       15.98       15.53      1.14 o 
   7   4   7      159.37      154.42      4.42 o 
   8   4   7       25.75       21.57      1.79 o 
   9   4   7       11.20       14.26      1.48 o 
  10   4   7       47.96       44.76      3.86 o 
  11   4   7        2.26        0.16      2.18 o 
 -11   5   7       55.27       52.91      3.52 o 
 -10   5   7        2.16        0.32      1.60 o 
  -9   5   7       73.86       59.72      2.87 o 
  -8   5   7       41.90       49.42      2.87 o 
  -7   5   7      172.23      172.49      4.71 o 
  -6   5   7      157.73      160.48      3.83 o 
  -5   5   7     1601.75     1597.29     12.38 o 
  -4   5   7       91.97       95.11      2.15 o 
  -3   5   7       26.69       27.11      1.40 o 
  -2   5   7       58.95       56.79      1.39 o 
  -1   5   7     2538.10     2610.34      9.52 o 
   0   5   7      433.47      503.72      4.71 o 
   1   5   7       16.69       23.83      0.86 o 
   2   5   7      507.21      527.59      3.29 o 
   3   5   7      155.61      146.10      2.28 o 
   4   5   7     1045.91     1061.15     10.95 o 
   5   5   7     1511.22     1508.07      8.25 o 
   6   5   7       49.58       44.99      2.21 o 
   7   5   7        4.69        5.91      1.21 o 
   8   5   7       21.49       26.15      1.93 o 
   9   5   7      145.30      155.40      5.24 o 
  10   5   7        0.64        0.99      1.85 o 
 -10   6   7       10.01        9.81      1.67 o 
  -9   6   7      249.94      261.56      5.83 o 
  -8   6   7       23.64       28.61      2.78 o 
  -7   6   7      124.08      109.48      3.93 o 
  -6   6   7      662.62      654.83      7.75 o 
  -5   6   7      266.56      240.59      4.49 o 
  -4   6   7      138.42      134.97      3.68 o 
  -3   6   7       98.77       92.15      2.21 o 
  -2   6   7       69.69       66.53      3.34 o 
  -1   6   7       14.61       16.03      0.83 o 
   0   6   7     1163.82     1170.92      5.94 o 
   1   6   7      654.29      662.38      3.75 o 
   2   6   7      125.08      129.86      1.65 o 
   3   6   7      239.86      231.02      3.05 o 
   4   6   7        0.61        4.17      0.86 o 
   5   6   7      674.85      618.55      5.06 o 
   6   6   7       92.69       88.19      2.95 o 
   7   6   7       99.19      111.87      3.46 o 
   8   6   7      107.26      116.20      3.72 o 
   9   6   7        1.22        1.71      1.52 o 
  10   6   7       33.60       37.50      3.94 o 
 -10   7   7        0.82       -0.80      1.30 o 
  -9   7   7       77.73       74.05      3.74 o 
  -8   7   7        0.01       -1.20      1.70 o 
  -7   7   7       59.49       59.34      2.69 o 
  -6   7   7       30.96       24.92      1.75 o 
  -5   7   7      182.95      184.74      4.82 o 
  -4   7   7      120.02      107.44      3.09 o 
  -3   7   7        0.01        0.06      0.69 o 
  -2   7   7      321.62      294.94      3.72 o 
  -1   7   7      210.84      194.84      3.62 o 
   0   7   7       58.26       48.95      1.48 o 
   1   7   7      257.72      240.61      2.59 o 
   2   7   7        5.23        3.10      0.58 o 
   3   7   7      389.54      402.99      4.70 o 
   4   7   7      120.92       99.04      2.29 o 
   5   7   7      129.30      141.70      2.83 o 
   6   7   7       32.84       41.98      2.58 o 
   7   7   7       16.47       17.92      2.04 o 
   8   7   7       12.08       16.88      2.63 o 
   9   7   7       13.07        7.99      1.89 o 
  -9   8   7        4.72        3.91      1.94 o 
  -8   8   7        3.79        2.30      1.47 o 
  -7   8   7        6.71        5.64      1.46 o 
  -6   8   7      275.91      280.54      6.39 o 
  -5   8   7        0.57        1.94      1.61 o 
  -4   8   7       13.79       11.28      1.23 o 
  -3   8   7      171.03      163.77      5.01 o 
  -2   8   7       50.13       55.13      2.15 o 
  -1   8   7       25.17       30.55      1.81 o 
   0   8   7     1792.58     1702.98     13.86 o 
   1   8   7      174.74      159.34      2.65 o 
   2   8   7       21.91       11.36      1.13 o 
   3   8   7        1.47        0.99      0.86 o 
   4   8   7      504.49      514.57      6.07 o 
   5   8   7       38.23       40.38      1.91 o 
   6   8   7       93.31       92.14      3.22 o 
   7   8   7        0.25       -1.85      1.85 o 
   8   8   7       65.07       64.01      4.62 o 
   9   8   7       60.92       50.57      6.40 o 
  -8   9   7        0.02        1.93      1.53 o 
  -7   9   7      136.10      146.73      5.16 o 
  -6   9   7        3.59        6.03      2.32 o 
  -5   9   7      457.33      480.07     12.92 o 
  -4   9   7        1.03       16.14      2.30 o 
  -3   9   7      115.91      112.84      4.57 o 
  -2   9   7       31.72       28.97      3.00 o 
  -1   9   7      147.14      146.99      4.48 o 
   0   9   7        4.00        6.59      1.58 o 
   1   9   7       20.06       17.98      1.33 o 
   2   9   7       24.32       23.02      1.49 o 
   3   9   7      278.19      295.53      4.47 o 
   4   9   7       10.54        9.28      1.11 o 
   5   9   7      579.59      600.36      8.12 o 
   6   9   7       55.60       53.72      3.23 o 
   7   9   7        5.03        3.23      2.16 o 
   8   9   7       43.69       61.30      4.80 o 
  -7  10   7       10.67       10.40      2.09 o 
  -6  10   7      175.57      172.33      7.21 o 
  -5  10   7        6.43       11.66      2.39 o 
  -4  10   7        8.96        8.16      1.56 o 
  -3  10   7       35.96       37.62      3.59 o 
  -2  10   7        0.43       -1.29      1.29 o 
  -1  10   7        6.51        5.69      1.96 o 
   0  10   7      445.76      448.24      6.04 o 
   1  10   7       14.04       13.36      1.31 o 
   2  10   7       32.96       27.56      1.58 o 
   3  10   7        1.12        0.07      0.86 o 
   4  10   7      189.05      201.90      4.45 o 
   5  10   7        0.70        0.35      1.03 o 
   6  10   7       10.26        5.31      1.69 o 
   7  10   7        1.85        6.44      5.90 o 
  -6  11   7        0.32        2.28      2.06 o 
  -5  11   7       67.73       74.93      5.08 o 
  -4  11   7       10.98        7.54      2.04 o 
  -3  11   7        1.99        0.74      1.21 o 
  -2  11   7       68.28       69.39      4.76 o 
  -1  11   7      156.42      163.85      4.51 o 
   0  11   7       52.95       53.29      2.66 o 
   1  11   7        7.20        4.95      1.12 o 
   2  11   7       29.24       26.25      1.87 o 
   3  11   7      134.36      154.55      4.07 o 
   4  11   7        3.71        7.34      1.44 o 
   5  11   7      265.89      287.77      8.19 o 
   6  11   7       28.72       28.42      2.37 o 
  -4  12   7        9.94        9.77      2.57 o 
  -3  12   7      255.24      273.87     15.50 o 
  -2  12   7      155.21      169.58      5.79 o 
  -1  12   7       24.44       27.32      2.61 o 
   0  12   7      137.30      132.88      5.07 o 
   1  12   7        6.93       13.58      2.68 o 
   2  12   7        0.26        1.18      1.37 o 
   3  12   7        0.19       -0.05      1.23 o 
   4  12   7        0.94        0.56      1.18 o 
 -10   0   8      114.94      110.84      5.35 o 
  -8   0   8      101.73      104.52      4.60 o 
  -6   0   8        4.16        5.56      0.95 o 
  -4   0   8     1098.11      989.36     11.88 o 
  -2   0   8     1144.54     1211.20      9.73 o 
   0   0   8      101.17       55.30      1.43 o 
   2   0   8     2069.74     2348.76     13.16 o 
   4   0   8     1307.88     1353.85     18.20 o 
   6   0   8      121.10      111.61      3.83 o 
   8   0   8      167.34      155.28      5.64 o 
  10   0   8      117.29      117.45      7.35 o 
 -11   1   8       73.70       74.01      3.96 o 
 -10   1   8        9.93       11.58      2.01 o 
  -9   1   8       44.60       46.57      2.37 o 
  -8   1   8       50.98       43.02      2.19 o 
  -7   1   8       60.61       60.13      2.01 o 
  -6   1   8      367.45      367.89      4.39 o 
  -5   1   8     1612.84     1616.88     10.18 o 
  -4   1   8       19.75       17.41      0.94 o 
  -3   1   8     8250.65     8516.14     24.06 o 
  -2   1   8       21.90       23.25      0.93 o 
  -1   1   8      313.63      339.03      3.21 o 
   0   1   8       86.48      126.23      2.69 o 
   1   1   8      303.76      338.23      3.28 o 
   2   1   8     1314.09     1417.45      5.19 o 
   3   1   8       31.22       44.39      1.88 o 
   4   1   8        9.61       10.95      2.00 o 
   5   1   8      153.77      156.98      6.92 o 
   6   1   8      175.47      157.64      2.81 o 
   7   1   8        1.50        2.17      1.05 o 
   8   1   8      232.01      229.93      4.13 o 
   9   1   8       46.31       43.57      2.43 o 
  10   1   8      174.33      194.91      5.10 o 
  11   1   8      239.71      253.51      8.37 o 
 -11   2   8        1.89        2.52      1.64 o 
 -10   2   8      224.86      247.84      6.61 o 
  -9   2   8       21.85       18.16      1.65 o 
  -8   2   8       29.90       28.77      1.59 o 
  -7   2   8      107.39      111.03      2.74 o 
  -6   2   8      793.34      775.62      6.52 o 
  -5   2   8      620.99      640.44      5.57 o 
  -4   2   8     1464.12     1408.39      7.18 o 
  -3   2   8       21.33       36.30      1.16 o 
  -2   2   8      447.64      486.83      3.61 o 
  -1   2   8      787.00      785.34      4.50 o 
   0   2   8     2799.14     2803.21     10.42 o 
   1   2   8      131.55      122.99      2.16 o 
   2   2   8      183.92      266.59      4.84 o 
   3   2   8       39.01       57.74      1.07 o 
   4   2   8      621.93      622.48      5.05 o 
   5   2   8      244.82      251.41      4.57 o 
   6   2   8     1746.04     1797.03     11.20 o 
   7   2   8        0.10       -0.45      1.11 o 
   8   2   8       14.47       15.09      1.33 o 
   9   2   8      165.10      161.29      3.82 o 
  10   2   8       76.06       82.51      3.08 o 
  11   2   8        0.06        1.55      2.51 o 
 -11   3   8       12.01       13.52      2.31 o 
 -10   3   8      103.69      117.07      4.86 o 
  -9   3   8       56.59       57.44      2.64 o 
  -8   3   8       41.58       39.81      1.84 o 
  -7   3   8       43.48       43.68      2.09 o 
  -6   3   8      554.51      566.64      6.49 o 
  -5   3   8      383.22      354.66      5.92 o 
  -4   3   8      142.47      130.93      2.21 o 
  -3   3   8        7.21        4.43      0.45 o 
  -2   3   8      223.85      215.80      2.10 o 
  -1   3   8        0.01        1.97      0.54 o 
   0   3   8       68.85       73.81      1.32 o 
   1   3   8      405.79      407.89      3.94 o 
   2   3   8      319.41      327.70      3.35 o 
   3   3   8      424.07      383.08      2.81 o 
   4   3   8       40.25       29.06      2.17 o 
   5   3   8     1939.59     1917.75      9.57 o 
   6   3   8      183.64      157.74      3.45 o 
   7   3   8       11.02       12.44      1.39 o 
   8   3   8       27.42       27.14      1.62 o 
   9   3   8        0.08        1.21      1.03 o 
  10   3   8       34.17       34.00      2.46 o 
  11   3   8       74.43       86.62      5.40 o 
 -11   4   8        0.54        6.44      2.07 o 
 -10   4   8      107.08      112.38      4.74 o 
  -9   4   8       36.96       38.77      2.34 o 
  -8   4   8      165.73      159.28      4.13 o 
  -7   4   8      518.98      480.86      6.66 o 
  -6   4   8      172.44      166.90      3.72 o 
  -5   4   8       67.00       72.26      2.38 o 
  -4   4   8        3.69        3.05      0.79 o 
  -3   4   8        0.91        0.56      0.59 o 
  -2   4   8      251.56      243.33      2.06 o 
  -1   4   8      100.16       70.71      1.25 o 
   0   4   8     1590.14     1699.76      7.71 o 
   1   4   8      401.59      404.18      3.65 o 
   2   4   8      606.91      576.21      4.24 o 
   3   4   8      103.69       91.91      1.36 o 
   4   4   8        6.83        8.20      0.54 o 
   5   4   8       14.81       14.38      0.82 o 
   6   4   8      458.73      461.77      6.27 o 
   7   4   8      144.55      132.61      3.65 o 
   8   4   8       29.05       30.71      2.06 o 
   9   4   8       72.16       72.37      2.81 o 
  10   4   8        4.30        2.09      1.77 o 
 -10   5   8        2.12        3.81      1.41 o 
  -9   5   8       10.26        7.20      1.55 o 
  -8   5   8      416.36      446.44      7.99 o 
  -7   5   8       69.29       67.88      2.80 o 
  -6   5   8      677.65      685.90      7.73 o 
  -5   5   8       79.95       84.42      2.28 o 
  -4   5   8       82.78       80.91      2.07 o 
  -3   5   8        0.18       -0.07      0.76 o 
  -2   5   8     1696.04     1727.68      7.16 o 
  -1   5   8      124.72      118.30      1.91 o 
   0   5   8      548.43      518.98      4.59 o 
   1   5   8     1149.01     1063.09      5.39 o 
   2   5   8      246.89      248.63      2.27 o 
   3   5   8      124.52      117.65      2.11 o 
   4   5   8     1143.40     1127.87      6.68 o 
   5   5   8       15.92       16.22      1.20 o 
   6   5   8      178.64      174.41      3.98 o 
   7   5   8      115.36      112.64      3.48 o 
   8   5   8      122.02      118.22      3.73 o 
   9   5   8        7.66        7.94      1.32 o 
  10   5   8       19.19       15.67      2.16 o 
 -10   6   8        0.65        2.81      1.45 o 
  -9   6   8       14.11       17.22      1.92 o 
  -8   6   8       74.64       82.53      3.26 o 
  -7   6   8      183.61      174.74      6.49 o 
  -6   6   8       66.34       61.58      3.17 o 
  -5   6   8        4.29        2.36      1.37 o 
  -4   6   8      239.41      248.01      4.43 o 
  -3   6   8      339.59      327.55      3.70 o 
  -2   6   8        0.25        0.18      0.53 o 
  -1   6   8      794.97      716.10      5.30 o 
   0   6   8     1268.24     1314.24      6.50 o 
   1   6   8       82.62       84.21      1.43 o 
   2   6   8       25.50       24.37      0.77 o 
   3   6   8        8.70       10.80      0.80 o 
   4   6   8     1098.07     1063.52      6.82 o 
   5   6   8       15.14        9.19      1.17 o 
   6   6   8      428.25      409.47      6.02 o 
   7   6   8      108.52      129.54      3.76 o 
   8   6   8       11.05        6.43      1.29 o 
   9   6   8      103.53      112.13      4.76 o 
  10   6   8       24.40       34.76      3.40 o 
  -9   7   8        2.95        0.92      1.32 o 
  -8   7   8       38.50       38.01      2.68 o 
  -7   7   8        0.04       -1.09      1.09 o 
  -6   7   8       65.52       60.38      2.63 o 
  -5   7   8      312.67      308.08      6.19 o 
  -4   7   8       81.48       83.86      3.14 o 
  -3   7   8      122.79      114.15      2.72 o 
  -2   7   8      258.19      237.13      5.69 o 
  -1   7   8      227.94      233.04      4.25 o 
   0   7   8       10.83        5.07      0.61 o 
   1   7   8        0.52        0.53      0.44 o 
   2   7   8       21.98       29.43      1.17 o 
   3   7   8        3.60        5.15      0.81 o 
   4   7   8      259.21      250.20      3.92 o 
   5   7   8       32.02       23.08      2.48 o 
   6   7   8       28.94       27.30      1.85 o 
   7   7   8        0.06        2.23      1.40 o 
   8   7   8       16.74       15.56      2.20 o 
   9   7   8       32.81       42.12      3.25 o 
  -9   8   8        8.15        9.54      1.58 o 
  -8   8   8       15.25       14.99      2.83 o 
  -7   8   8      144.78      145.85      4.97 o 
  -6   8   8       24.87       23.26      2.93 o 
  -5   8   8      189.76      194.81      5.56 o 
  -4   8   8       28.54       20.64      2.54 o 
  -3   8   8      370.49      357.02      6.80 o 
  -2   8   8      129.47      110.46      3.79 o 
  -1   8   8     1901.71     1802.62     13.20 o 
   0   8   8      169.13      161.71      2.97 o 
   1   8   8      117.58      127.85      2.75 o 
   2   8   8       65.29       67.68      2.21 o 
   3   8   8       63.51       76.72      2.41 o 
   4   8   8       13.55       15.88      1.30 o 
   5   8   8       99.03       99.74      3.25 o 
   6   8   8        0.00       -0.97      0.97 o 
   7   8   8       47.61       48.94      2.99 o 
   8   8   8       31.96       35.74      3.60 o 
  -8   9   8       49.43       46.65      5.09 o 
  -7   9   8       10.30        5.55      3.82 o 
  -6   9   8       37.55       41.78      7.15 o 
  -5   9   8       19.87       24.00      3.19 o 
  -4   9   8        0.61        4.71      1.62 o 
  -3   9   8       84.48       74.89      3.41 o 
  -2   9   8      292.06      285.30      6.32 o 
  -1   9   8      158.06      166.32      4.80 o 
   0   9   8      157.03      135.10      2.87 o 
   1   9   8        3.42        1.85      0.90 o 
   2   9   8      305.83      309.89      4.92 o 
   3   9   8        0.03        1.27      0.97 o 
   4   9   8      160.66      150.55      3.31 o 
   5   9   8        1.02        5.42      1.39 o 
   6   9   8       20.46       18.69      2.12 o 
   7   9   8       32.18       25.41      3.33 o 
   8   9   8      139.91      159.62      7.29 o 
  -7  10   8      166.96      162.76      7.63 o 
  -6  10   8       12.61       11.77      2.52 o 
  -5  10   8       50.36       46.05      3.05 o 
  -4  10   8        0.25        0.91      1.48 o 
  -3  10   8       58.50       60.34      3.27 o 
  -2  10   8       19.45       18.18      1.84 o 
  -1  10   8      217.25      225.20      6.80 o 
   0  10   8       11.83       14.17      1.41 o 
   1  10   8       39.55       39.26      1.99 o 
   2  10   8        6.72        6.67      1.02 o 
   3  10   8      118.03      108.90      2.91 o 
   4  10   8        2.25        3.80      1.08 o 
   5  10   8       18.87       20.11      1.96 o 
   6  10   8       17.23       18.42      2.37 o 
   7  10   8      242.25      259.85     10.33 o 
  -6  11   8      105.45      110.95      6.22 o 
  -5  11   8       42.76       46.52      4.11 o 
  -4  11   8        4.58        5.47      1.93 o 
  -3  11   8       16.44       13.99      1.94 o 
  -2  11   8       43.37       50.32      3.02 o 
  -1  11   8        0.23        0.79      1.83 o 
   0  11   8        2.40        2.25      1.31 o 
   1  11   8        2.66        2.62      1.16 o 
   2  11   8      178.75      195.87      4.53 o 
   3  11   8        2.14        3.35      1.15 o 
   4  11   8      233.50      248.11      5.24 o 
   5  11   8        8.38        9.27      1.76 o 
  -4  12   8      228.52      229.88      8.55 o 
  -3  12   8       37.91       44.28      3.98 o 
  -2  12   8       79.36       95.31      3.81 o 
  -1  12   8       65.38       67.96      3.18 o 
   0  12   8        9.15        7.61      1.79 o 
   1  12   8       10.91       11.82      1.98 o 
   2  12   8       53.30       54.29      2.67 o 
   3  12   8        3.69        2.25      1.20 o 
 -11   0   9      165.01      198.57      7.48 o 
  -9   0   9       16.31       21.48      2.59 o 
  -7   0   9      342.96      335.48     13.59 o 
  -5   0   9     2499.22     2411.72     19.68 o 
  -3   0   9     4694.65     5012.63     21.36 o 
  -1   0   9      203.39      225.85      3.51 o 
   1   0   9        2.23        6.56      3.01 o 
   3   0   9       48.33       46.55      1.83 o 
   5   0   9       25.28       22.02      3.16 o 
   7   0   9      515.20      466.49      8.60 o 
   9   0   9      113.95      121.84      5.47 o 
  11   0   9       43.67       47.69      4.24 o 
 -11   1   9        4.94       11.55      2.52 o 
 -10   1   9      107.80      115.96      3.88 o 
  -9   1   9        0.07       -0.94      1.09 o 
  -8   1   9        0.02        1.86      1.24 o 
  -7   1   9        0.00        0.16      0.79 o 
  -6   1   9     1955.49     1949.94     10.51 o 
  -5   1   9       27.34       32.88      1.40 o 
  -4   1   9      728.98      782.92      5.68 o 
  -3   1   9       64.60       69.34      1.55 o 
  -2   1   9      694.27      818.15      5.24 o 
  -1   1   9      194.21      205.96      2.88 o 
   0   1   9      137.65      105.72      1.63 o 
   1   1   9      149.16      166.01      3.24 o 
   2   1   9      281.69      295.56      4.12 o 
   3   1   9      371.17      394.99      5.55 o 
   4   1   9        0.08        2.69      1.66 o 
   5   1   9      133.57      131.66      5.65 o 
   6   1   9       31.44       24.02      1.22 o 
   7   1   9      857.69      835.29      9.34 o 
   8   1   9      104.56       98.34      2.80 o 
   9   1   9       36.73       38.66      2.37 o 
  10   1   9      332.28      377.65      7.08 o 
  11   1   9        5.51        8.05      2.04 o 
 -11   2   9      223.41      246.68      7.07 o 
 -10   2   9       35.36       30.78      4.19 o 
  -9   2   9        0.30       -1.10      1.10 o 
  -8   2   9      128.82      126.64      4.87 o 
  -7   2   9      332.42      316.13      4.54 o 
  -6   2   9      170.00      159.93      3.08 o 
  -5   2   9      616.85      599.17      5.39 o 
  -4   2   9        9.98       10.78      0.88 o 
  -3   2   9      684.48      709.68      6.40 o 
  -2   2   9       10.17       12.21      0.69 o 
  -1   2   9     2791.45     2742.89      8.94 o 
   0   2   9       51.85       41.14      1.01 o 
   1   2   9       83.41       75.39      1.64 o 
   2   2   9      434.00      485.44      6.20 o 
   3   2   9      660.70      701.54      5.45 o 
   4   2   9       85.92      101.99      2.71 o 
   5   2   9      152.31      175.75      3.91 o 
   6   2   9       39.25       45.16      2.02 o 
   7   2   9      108.43       97.78      2.95 o 
   8   2   9       72.43       70.05      2.47 o 
   9   2   9      208.24      233.38      5.21 o 
  10   2   9        1.03       -0.47      1.55 o 
  11   2   9       89.75      103.42      5.87 o 
 -11   3   9       17.96       23.85      2.70 o 
 -10   3   9        0.68        2.91      2.15 o 
  -9   3   9       10.02        9.54      1.72 o 
  -8   3   9        6.59        5.82      1.13 o 
  -7   3   9       12.13        8.78      1.14 o 
  -6   3   9      521.72      522.81      6.34 o 
  -5   3   9       47.91       49.22      1.61 o 
  -4   3   9        0.15        0.76      0.42 o 
  -3   3   9        0.41        2.31      0.52 o 
  -2   3   9      184.73      188.88      2.50 o 
  -1   3   9      786.77      840.91      5.81 o 
   0   3   9     1624.60     1576.31     14.81 o 
   1   3   9        8.07        8.42      0.70 o 
   2   3   9      170.73      209.92      2.39 o 
   3   3   9        0.03        1.04      0.53 o 
   4   3   9       55.59       52.52      1.59 o 
   5   3   9      290.63      265.94      4.89 o 
   6   3   9      188.47      174.29      3.62 o 
   7   3   9      175.63      161.78      3.73 o 
   8   3   9        6.43        7.94      1.54 o 
   9   3   9        0.26        0.23      1.06 o 
  10   3   9       51.76       44.37      2.92 o 
 -11   4   9      152.39      158.25      5.87 o 
 -10   4   9       75.98       74.48      4.03 o 
  -9   4   9       80.78       86.18      3.31 o 
  -8   4   9        5.69        6.12      1.19 o 
  -7   4   9      172.89      183.08      4.23 o 
  -6   4   9       19.83       19.42      2.01 o 
  -5   4   9       46.37       53.28      2.13 o 
  -4   4   9      252.43      256.69      3.41 o 
  -3   4   9       44.04       44.01      1.38 o 
  -2   4   9      296.70      270.98      2.52 o 
  -1   4   9     2121.33     2105.89      8.83 o 
   0   4   9        0.09        0.80      0.53 o 
   1   4   9     1035.76     1008.44      5.22 o 
   2   4   9       27.01       13.39      0.73 o 
   3   4   9       16.86       10.39      0.70 o 
   4   4   9       70.25       60.55      1.52 o 
   5   4   9      178.37      170.72      3.05 o 
   6   4   9       87.26       84.23      4.74 o 
   7   4   9       37.28       31.91      1.90 o 
   8   4   9       35.93       28.94      2.25 o 
   9   4   9        0.18       -1.17      1.17 o 
  10   4   9        0.01       -0.62      1.18 o 
 -10   5   9       57.35       53.35      3.52 o 
  -9   5   9      141.33      134.28      4.20 o 
  -8   5   9       10.30       16.94      1.70 o 
  -7   5   9       29.85       31.22      2.04 o 
  -6   5   9        9.62       10.19      1.85 o 
  -5   5   9      134.68      128.13      2.60 o 
  -4   5   9        3.33        2.40      0.67 o 
  -3   5   9     1026.41     1020.67      7.58 o 
  -2   5   9       67.78       63.99      1.19 o 
  -1   5   9     1184.99     1227.03      5.75 o 
   0   5   9      467.73      451.87      3.76 o 
   1   5   9     1105.35     1108.43      5.44 o 
   2   5   9        8.35       11.88      0.58 o 
   3   5   9       39.49       43.43      1.33 o 
   4   5   9       22.29       24.33      1.08 o 
   5   5   9        9.89       10.56      0.98 o 
   6   5   9       46.73       46.52      2.23 o 
   7   5   9       56.55       55.27      2.54 o 
   8   5   9       34.87       35.17      3.60 o 
   9   5   9        0.58        1.57      1.16 o 
  10   5   9       18.23       30.34      2.53 o 
 -10   6   9       82.37       79.67      3.56 o 
  -9   6   9        5.13        5.17      2.32 o 
  -8   6   9       26.41       30.14      2.16 o 
  -7   6   9        0.58       -0.17      1.09 o 
  -6   6   9        0.10       -0.68      0.90 o 
  -5   6   9       28.74       27.38      1.60 o 
  -4   6   9      512.43      511.83      5.34 o 
  -3   6   9      217.95      219.47      3.33 o 
  -2   6   9      855.28      873.81      7.07 o 
  -1   6   9      668.45      692.86      5.78 o 
   0   6   9      141.54      140.69      2.48 o 
   1   6   9       21.18       22.61      0.83 o 
   2   6   9      218.79      230.71      2.29 o 
   3   6   9       34.26       40.63      1.38 o 
   4   6   9        0.55        1.74      0.69 o 
   5   6   9     1116.14     1057.46      8.15 o 
   6   6   9       22.09       26.35      1.90 o 
   7   6   9        3.31        3.47      1.21 o 
   8   6   9       45.95       50.72      2.64 o 
   9   6   9       29.30       32.58      2.32 o 
  -9   7   9        5.94        4.60      1.63 o 
  -8   7   9        5.32        2.26      1.20 o 
  -7   7   9       78.38       78.94      3.12 o 
  -6   7   9       86.64       75.05      2.64 o 
  -5   7   9      349.15      355.24      6.76 o 
  -4   7   9       23.34       21.60      1.79 o 
  -3   7   9      421.38      427.35      7.21 o 
  -2   7   9      304.79      288.27      4.93 o 
  -1   7   9       18.73       15.12      1.04 o 
   0   7   9      176.15      157.41      2.28 o 
   1   7   9      158.86      152.02      2.04 o 
   2   7   9       10.35        9.85      0.76 o 
   3   7   9      557.50      508.97      5.48 o 
   4   7   9       28.30       33.91      1.60 o 
   5   7   9        1.73        2.38      0.92 o 
   6   7   9       14.35       17.87      1.65 o 
   7   7   9       20.15       22.42      2.82 o 
   8   7   9       55.26       64.99      3.58 o 
   9   7   9       30.91       28.78      3.43 o 
  -9   8   9       24.81       21.53      2.11 o 
  -8   8   9      169.82      177.41      5.27 o 
  -7   8   9        7.70       10.43      1.60 o 
  -6   8   9      142.03      128.83      4.59 o 
  -5   8   9       23.28       19.27      2.54 o 
  -4   8   9      371.74      370.11     10.45 o 
  -3   8   9       79.22       87.94      4.60 o 
  -2   8   9      178.01      172.77      4.08 o 
  -1   8   9       60.13       58.79      4.13 o 
   0   8   9       29.96       25.02      1.31 o 
   1   8   9      118.34      121.74      2.73 o 
   2   8   9       68.17       73.60      2.15 o 
   3   8   9       22.77       16.05      1.25 o 
   4   8   9       41.66       43.44      2.09 o 
   5   8   9        0.28       -0.24      1.18 o 
   6   8   9       61.84       67.55      3.38 o 
   7   8   9        0.79       -1.73      1.73 o 
   8   8   9       18.53       11.23      2.40 o 
  -8   9   9        3.81        2.69      1.53 o 
  -7   9   9       56.81       57.65      4.51 o 
  -6   9   9        1.20        1.75      1.92 o 
  -5   9   9      312.11      320.73      9.19 o 
  -4   9   9        3.16        6.47      1.63 o 
  -3   9   9       37.45       44.23      3.45 o 
  -2   9   9        2.63        1.27      1.14 o 
  -1   9   9        5.60        6.97      1.18 o 
   0   9   9        8.67       16.79      1.51 o 
   1   9   9      743.49      723.51      7.27 o 
   2   9   9        0.12        1.35      0.88 o 
   3   9   9      142.07      137.38      3.41 o 
   4   9   9        1.88        2.26      1.18 o 
   5   9   9       86.15       88.41      3.31 o 
   6   9   9        0.95        7.54      2.53 o 
   7   9   9      302.49      322.16      9.88 o 
  -7  10   9        4.41        8.05      2.60 o 
  -6  10   9      113.41       99.98      5.80 o 
  -5  10   9       19.65       20.73      2.23 o 
  -4  10   9       76.36       73.84      4.13 o 
  -3  10   9        0.25       -1.12      1.34 o 
  -2  10   9       28.37       25.53      1.86 o 
  -1  10   9        5.76        5.67      1.51 o 
   0  10   9        1.79        3.06      1.55 o 
   1  10   9       69.75       59.92      2.39 o 
   2  10   9       55.99       57.60      2.36 o 
   3  10   9        7.92        5.64      0.96 o 
   4  10   9       15.72       18.05      1.91 o 
   5  10   9        1.93        2.32      1.42 o 
   6  10   9      250.98      275.93      9.11 o 
  -5  11   9        3.28        3.32      1.95 o 
  -4  11   9        4.09        3.21      1.52 o 
  -3  11   9       23.80       25.68      2.37 o 
  -2  11   9       16.50       16.41      3.42 o 
  -1  11   9        0.73        1.27      1.33 o 
   0  11   9        0.31        0.73      1.22 o 
   1  11   9      202.80      200.67      5.14 o 
   2  11   9        0.07        0.50      0.99 o 
   3  11   9       34.52       37.12      2.14 o 
   4  11   9       10.63       11.46      1.72 o 
   5  11   9        6.19        3.38      1.32 o 
  -3  12   9      122.43      129.55      6.42 o 
  -2  12   9       76.77       76.19      3.95 o 
  -1  12   9        0.73        0.27      1.29 o 
   0  12   9       51.93       57.34      2.94 o 
   1  12   9       18.65       19.29      2.43 o 
   2  12   9      181.39      198.94      5.51 o 
   3  12   9       13.40       14.65      1.64 o 
 -10   0  10        1.26        5.43      1.98 o 
  -8   0  10      260.55      253.13      7.35 o 
  -6   0  10      594.31      563.85     17.00 o 
  -4   0  10       30.05       23.79      1.94 o 
  -2   0  10     3777.56     4050.94     19.86 o 
   0   0  10     2221.23     2381.10     10.21 o 
   2   0  10      183.26      311.19      3.98 o 
   4   0  10      217.93      188.78      7.44 o 
   6   0  10       44.56       49.70      4.59 o 
   8   0  10       71.18       60.61      3.77 o 
  10   0  10       76.52       65.90      7.54 o 
 -11   1  10       19.34       28.13      2.77 o 
 -10   1  10        4.25        4.90      1.81 o 
  -9   1  10       11.29        6.91      1.21 o 
  -8   1  10       21.88       21.28      1.73 o 
  -7   1  10      365.03      364.54     10.37 o 
  -6   1  10       16.28       14.27      1.58 o 
  -5   1  10      275.18      270.13      3.82 o 
  -4   1  10       18.58       15.09      0.86 o 
  -3   1  10     1759.66     1869.17     15.50 o 
  -2   1  10        1.68        2.72      0.52 o 
  -1   1  10     3183.56     3271.49     16.98 o 
   0   1  10      131.05      115.93      2.60 o 
   1   1  10       39.23       37.57      1.47 o 
   2   1  10       46.98       37.30      1.29 o 
   3   1  10        7.38       16.33      0.96 o 
   4   1  10      389.41      388.71      7.48 o 
   5   1  10      232.51      247.08      6.39 o 
   6   1  10      209.17      209.82      8.52 o 
   7   1  10      141.52      127.79      4.03 o 
   8   1  10        9.87        5.28      1.11 o 
   9   1  10      193.74      192.40      4.86 o 
  10   1  10        7.39       12.41      1.84 o 
  11   1  10        7.90        7.73      2.26 o 
 -11   2  10        9.91       16.05      3.42 o 
 -10   2  10        0.22        3.40      1.65 o 
  -9   2  10       79.04       73.97      3.08 o 
  -8   2  10      102.60       97.06      3.30 o 
  -7   2  10        2.65        2.43      0.81 o 
  -6   2  10      320.14      321.59      3.84 o 
  -5   2  10       15.43       13.33      1.06 o 
  -4   2  10      608.73      552.21      4.98 o 
  -3   2  10      201.61      204.25      2.88 o 
  -2   2  10     1466.09     1418.96      7.44 o 
  -1   2  10        2.39        0.83      0.45 o 
   0   2  10      484.82      523.53      3.87 o 
   1   2  10        6.69       11.56      0.75 o 
   2   2  10      400.62      378.73      3.00 o 
   3   2  10      222.48      249.05      3.63 o 
   4   2  10      112.66      121.28      3.49 o 
   5   2  10      636.94      635.40     14.79 o 
   6   2  10      439.89      408.09      6.54 o 
   7   2  10       42.91       32.59      1.90 o 
   8   2  10      385.73      368.07      6.05 o 
   9   2  10       57.30       52.79      3.33 o 
  10   2  10      137.30      144.21      5.38 o 
 -11   3  10       12.27       18.74      2.56 o 
 -10   3  10       16.88       22.20      2.45 o 
  -9   3  10        3.82        1.15      1.81 o 
  -8   3  10       36.40       33.66      2.46 o 
  -7   3  10      183.86      175.39      3.98 o 
  -6   3  10       21.36       15.69      1.69 o 
  -5   3  10       11.90       13.60      1.02 o 
  -4   3  10       18.83       24.77      1.36 o 
  -3   3  10      506.23      485.93      3.94 o 
  -2   3  10       34.48       25.48      0.83 o 
  -1   3  10      861.36      791.25      4.48 o 
   0   3  10       19.19       21.45      1.00 o 
   1   3  10       15.59       25.56      1.23 o 
   2   3  10      323.04      327.60      4.65 o 
   3   3  10      106.92      130.87      1.94 o 
   4   3  10      126.73      112.98      2.10 o 
   5   3  10     1954.44     1881.16     16.23 o 
   6   3  10        0.08       -1.36      1.72 o 
   7   3  10        4.41       -1.68      1.68 o 
   8   3  10        0.11       -1.06      1.36 o 
   9   3  10       70.31       63.54      2.65 o 
  10   3  10       12.83       12.39      2.08 o 
 -10   4  10       34.08       39.75      3.17 o 
  -9   4  10        6.03        4.87      1.57 o 
  -8   4  10       61.33       54.12      2.58 o 
  -7   4  10       35.40       30.93      1.90 o 
  -6   4  10       17.62       17.18      1.45 o 
  -5   4  10      898.30      898.56     10.62 o 
  -4   4  10      545.55      538.48      5.04 o 
  -3   4  10      149.44      152.52      2.78 o 
  -2   4  10      899.13      916.62      6.30 o 
  -1   4  10      355.69      320.61      2.97 o 
   0   4  10      186.52      190.45      2.39 o 
   1   4  10       91.10       80.46      1.60 o 
   2   4  10       18.54       17.26      0.84 o 
   3   4  10      473.94      469.94      3.82 o 
   4   4  10      293.21      296.07      4.27 o 
   5   4  10       39.95       44.64      2.06 o 
   6   4  10        0.27       -1.49      1.49 o 
   7   4  10        1.57        1.53      1.05 o 
   8   4  10        1.66        1.57      1.11 o 
   9   4  10        1.77        0.14      1.06 o 
  10   4  10        1.16        1.28      1.27 o 
 -10   5  10        4.40        8.62      2.02 o 
  -9   5  10        4.06        6.86      1.36 o 
  -8   5  10       14.70       17.82      1.71 o 
  -7   5  10       73.35       72.22      2.89 o 
  -6   5  10      523.08      520.61      6.92 o 
  -5   5  10       40.08       36.46      1.54 o 
  -4   5  10      251.47      235.65      3.42 o 
  -3   5  10       67.82       68.48      1.95 o 
  -2   5  10        0.67        0.70      0.56 o 
  -1   5  10       78.91       82.26      1.57 o 
   0   5  10      117.27      101.78      1.87 o 
   1   5  10      138.16      130.70      1.97 o 
   2   5  10        2.53        1.88      0.51 o 
   3   5  10      370.51      368.72      3.64 o 
   4   5  10       45.90       38.96      1.63 o 
   5   5  10      188.10      201.62      4.20 o 
   6   5  10       97.52       94.51      3.11 o 
   7   5  10       50.86       48.19      2.45 o 
   8   5  10       15.87       18.96      1.84 o 
   9   5  10        1.26        3.82      1.43 o 
  10   5  10      169.88      182.33      4.80 o 
 -10   6  10       29.50       30.71      2.86 o 
  -9   6  10       45.10       52.56      3.49 o 
  -8   6  10       14.40       10.21      1.90 o 
  -7   6  10        1.93        0.64      1.13 o 
  -6   6  10       27.70       26.35      1.71 o 
  -5   6  10      477.02      440.10      5.77 o 
  -4   6  10      196.80      210.52      3.55 o 
  -3   6  10      508.30      476.22      5.02 o 
  -2   6  10      223.75      217.30      3.95 o 
  -1   6  10        0.53        0.86      0.64 o 
   0   6  10        1.24        3.83      0.71 o 
   1   6  10      195.07      181.25      2.39 o 
   2   6  10       54.42       51.63      1.29 o 
   3   6  10      582.20      528.83      4.85 o 
   4   6  10       79.87       74.43      2.21 o 
   5   6  10       12.92       14.59      1.71 o 
   6   6  10       60.37       61.97      2.61 o 
   7   6  10        0.54        0.34      1.20 o 
   8   6  10       38.23       37.34      2.38 o 
   9   6  10        8.64       10.65      2.89 o 
  -9   7  10        0.05       -1.42      1.42 o 
  -8   7  10       23.40       27.31      2.13 o 
  -7   7  10       11.12        5.11      1.24 o 
  -6   7  10      152.47      143.65      4.08 o 
  -5   7  10      218.20      226.80      4.80 o 
  -4   7  10      498.81      475.89      8.15 o 
  -3   7  10      122.62      109.00      3.85 o 
  -2   7  10      302.41      273.84      4.94 o 
  -1   7  10       32.38       32.32      1.80 o 
   0   7  10     1028.65     1016.22      5.88 o 
   1   7  10       83.01       80.49      1.56 o 
   2   7  10      263.21      245.41      3.33 o 
   3   7  10      181.94      164.51      3.22 o 
   4   7  10      365.70      331.56      7.15 o 
   5   7  10       56.31       49.50      2.23 o 
   6   7  10       19.46       21.65      1.99 o 
   7   7  10       98.03      100.16      4.17 o 
   8   7  10       24.85       26.89      4.25 o 
   9   7  10       10.00        6.58      2.77 o 
  -8   8  10        0.39       -1.37      1.43 o 
  -7   8  10       16.65       17.20      2.15 o 
  -6   8  10       20.48       22.32      2.40 o 
  -5   8  10        3.66       -0.02      1.41 o 
  -4   8  10        4.58        1.88      1.27 o 
  -3   8  10        8.87        9.73      2.10 o 
  -2   8  10      122.25      133.90      3.68 o 
  -1   8  10       30.51       29.89      1.84 o 
   0   8  10       72.52       59.23      1.89 o 
   1   8  10      238.56      256.32      4.36 o 
   2   8  10        0.46        0.20      0.74 o 
   3   8  10       40.46       38.06      1.79 o 
   4   8  10       12.66       10.50      1.54 o 
   5   8  10       36.67       38.02      2.15 o 
   6   8  10       22.10       20.88      2.41 o 
   7   8  10      116.30      119.93      6.05 o 
   8   8  10        4.35        3.08      3.43 o 
  -7   9  10        2.69        1.92      2.31 o 
  -6   9  10      145.82      138.80      5.27 o 
  -5   9  10       88.23       92.18      4.23 o 
  -4   9  10       97.34       87.27      3.44 o 
  -3   9  10        4.46        3.12      1.15 o 
  -2   9  10       98.86       76.71      2.94 o 
  -1   9  10       31.63       40.59      2.17 o 
   0   9  10      896.69      907.99      9.92 o 
   1   9  10        1.78        2.06      0.88 o 
   2   9  10       97.52      105.38      2.99 o 
   3   9  10        0.00        1.13      0.90 o 
   4   9  10      187.52      192.94      4.27 o 
   5   9  10       43.74       55.99      2.78 o 
   6   9  10      395.31      380.25      8.15 o 
   7   9  10        0.17        4.91      2.13 o 
  -6  10  10        0.99        0.99      1.55 o 
  -5  10  10        0.02       -0.25      1.22 o 
  -4  10  10        0.61        0.45      1.20 o 
  -3  10  10       34.26       37.14      2.31 o 
  -2  10  10        0.92        0.34      1.08 o 
  -1  10  10        0.05        0.85      1.17 o 
   0  10  10      140.22      132.02      4.03 o 
   1  10  10       14.61       27.54      1.80 o 
   2  10  10       20.65       24.64      1.67 o 
   3  10  10        2.64        1.32      0.87 o 
   4  10  10       16.77       16.41      1.51 o 
   5  10  10      128.71      121.93      4.20 o 
   6  10  10       36.39       41.78      3.41 o 
  -5  11  10       19.96       13.20      2.44 o 
  -4  11  10        1.42        1.41      1.20 o 
  -3  11  10       17.84       16.57      1.80 o 
  -2  11  10        5.34        9.80      1.83 o 
  -1  11  10       15.76       16.55      2.08 o 
   0  11  10      128.06      133.54      4.67 o 
   1  11  10       14.39       12.67      1.63 o 
   2  11  10        9.26       12.31      1.49 o 
   3  11  10       12.43       10.45      1.40 o 
   4  11  10        4.82        4.12      1.48 o 
  -2  12  10        4.88        4.56      2.11 o 
  -1  12  10       18.44       17.71      1.89 o 
   0  12  10        0.00        0.85      1.37 o 
   1  12  10      201.82      225.67      8.29 o 
   2  12  10        1.02        3.92      1.56 o 
 -11   0  11       34.02       29.72      4.13 o 
  -9   0  11      253.04      277.25      8.18 o 
  -7   0  11      248.14      255.56      7.15 o 
  -5   0  11      172.06      185.77      4.24 o 
  -3   0  11      675.93      717.41      7.39 o 
  -1   0  11      689.36      758.39      8.90 o 
   1   0  11      128.14      216.63      4.95 o 
   3   0  11      342.06      326.68      5.05 o 
   5   0  11      439.94      393.55     11.95 o 
   7   0  11      155.07      144.13      8.21 o 
   9   0  11       39.28       44.59      3.51 o 
 -11   1  11        1.44        3.26      1.68 o 
 -10   1  11       58.78       52.38      2.81 o 
  -9   1  11        0.05       -0.82      1.15 o 
  -8   1  11       15.39        7.65      1.26 o 
  -7   1  11       12.50       13.81      1.45 o 
  -6   1  11      122.74      116.87      2.82 o 
  -5   1  11       63.39       61.92      1.80 o 
  -4   1  11       78.95       77.81      1.86 o 
  -3   1  11       64.46       86.01      2.03 o 
  -2   1  11       43.01       33.74      1.41 o 
  -1   1  11      282.25      265.62      3.74 o 
   0   1  11        1.14        2.35      0.36 o 
   1   1  11     1109.87     1147.71      9.92 o 
   2   1  11       30.85       17.98      0.85 o 
   3   1  11      170.06      193.24      2.97 o 
   4   1  11      995.16      946.15      9.76 o 
   5   1  11        4.52        4.25      1.43 o 
   6   1  11       13.05        9.29      1.74 o 
   7   1  11       29.52       30.94      1.94 o 
   8   1  11       53.60       61.93      2.70 o 
   9   1  11       42.59       43.77      3.15 o 
  10   1  11       58.85       62.16      3.68 o 
 -11   2  11        9.08        5.46      1.66 o 
 -10   2  11       24.27       26.42      2.21 o 
  -9   2  11      102.24      117.26      3.85 o 
  -8   2  11       81.70       80.47      3.09 o 
  -7   2  11       84.08       93.06      3.09 o 
  -6   2  11        9.98        7.57      0.95 o 
  -5   2  11      221.66      207.48      3.38 o 
  -4   2  11       19.47       12.53      0.93 o 
  -3   2  11      189.83      196.63      2.73 o 
  -2   2  11       64.16       74.60      1.77 o 
  -1   2  11       38.69       33.23      1.19 o 
   0   2  11      450.68      425.18      4.15 o 
   1   2  11      106.98      117.99      2.03 o 
   2   2  11       47.01       56.99      1.25 o 
   3   2  11      592.03      570.30      4.54 o 
   4   2  11      545.80      529.88      8.60 o 
   5   2  11      341.17      347.48      7.80 o 
   6   2  11      618.95      603.60      8.09 o 
   7   2  11      387.96      359.86      5.69 o 
   8   2  11        6.51        8.08      1.69 o 
   9   2  11       93.84       94.12      4.21 o 
  10   2  11       31.96       40.10      3.19 o 
 -10   3  11       44.38       42.18      3.17 o 
  -9   3  11       49.33       47.05      3.81 o 
  -8   3  11        7.19        2.35      1.30 o 
  -7   3  11        6.75        2.68      0.96 o 
  -6   3  11       46.14       42.57      2.10 o 
  -5   3  11      130.48      131.19      3.37 o 
  -4   3  11        4.94        3.77      0.65 o 
  -3   3  11        0.15        0.64      0.47 o 
  -2   3  11      654.23      693.01      4.74 o 
  -1   3  11      246.45      209.88      2.57 o 
   0   3  11      535.31      579.55      5.00 o 
   1   3  11      657.69      607.97      5.16 o 
   2   3  11      858.24      849.98      6.71 o 
   3   3  11        7.38        4.05      0.67 o 
   4   3  11     1474.17     1439.49     12.30 o 
   5   3  11        9.16        8.50      2.00 o 
   6   3  11       38.77       30.63      2.79 o 
   7   3  11      212.91      206.65      5.34 o 
   8   3  11       68.61       70.64      3.47 o 
   9   3  11        4.05        1.37      1.16 o 
  10   3  11        5.35        8.62      1.65 o 
 -10   4  11      113.38      117.63      4.99 o 
  -9   4  11       14.55       14.88      2.49 o 
  -8   4  11        1.41        0.96      1.15 o 
  -7   4  11       41.14       40.34      2.56 o 
  -6   4  11       45.64       44.13      2.19 o 
  -5   4  11      198.51      188.05      3.55 o 
  -4   4  11      407.42      406.02      6.39 o 
  -3   4  11       97.19       89.07      2.22 o 
  -2   4  11        4.11        5.05      0.73 o 
  -1   4  11      255.32      221.54      2.60 o 
   0   4  11     1833.16     1894.90      9.58 o 
   1   4  11      827.72      830.03      5.21 o 
   2   4  11      133.01      124.17      2.11 o 
   3   4  11     1159.89     1083.40      6.97 o 
   4   4  11        5.24        7.57      1.32 o 
   5   4  11       68.34       65.03      2.94 o 
   6   4  11       90.08       91.64      3.54 o 
   7   4  11        1.45        0.45      1.02 o 
   8   4  11        5.29        3.17      1.50 o 
   9   4  11       19.42       17.65      1.79 o 
  10   4  11       30.81       36.30      2.61 o 
 -10   5  11       34.51       39.00      3.67 o 
  -9   5  11       30.18       28.43      2.56 o 
  -8   5  11       20.55       21.11      1.81 o 
  -7   5  11      228.56      228.62      6.72 o 
  -6   5  11       32.00       34.75      1.78 o 
  -5   5  11      115.74      109.31      2.77 o 
  -4   5  11        0.60       -0.57      0.76 o 
  -3   5  11        2.45        3.54      0.72 o 
  -2   5  11      282.62      289.64      3.75 o 
  -1   5  11       28.51       23.93      1.35 o 
   0   5  11        1.41        2.29      0.53 o 
   1   5  11      688.85      652.48      4.49 o 
   2   5  11      668.06      680.02      5.73 o 
   3   5  11      125.21      149.36      2.41 o 
   4   5  11     1390.17     1368.60      8.93 o 
   5   5  11      184.73      164.28      3.95 o 
   6   5  11       15.27       16.53      1.89 o 
   7   5  11       34.13       37.96      2.62 o 
   8   5  11       37.69       37.72      2.37 o 
   9   5  11      234.58      244.72      5.84 o 
  -9   6  11       55.67       54.23      2.88 o 
  -8   6  11        3.41        2.74      1.43 o 
  -7   6  11       67.81       66.87      2.97 o 
  -6   6  11      267.55      258.04      5.64 o 
  -5   6  11        0.01       -1.02      1.02 o 
  -4   6  11      200.17      179.34      3.38 o 
  -3   6  11        0.01        0.17      0.73 o 
  -2   6  11        4.87       -0.70      1.56 o 
  -1   6  11       23.75       28.63      1.71 o 
   0   6  11      702.85      691.16      5.63 o 
   1   6  11      243.93      248.48      2.90 o 
   2   6  11      751.27      708.60      5.58 o 
   3   6  11      146.80      128.82      2.37 o 
   4   6  11        1.73        1.54      1.03 o 
   5   6  11       20.47       20.18      1.59 o 
   6   6  11        0.02        1.33      0.94 o 
   7   6  11      236.99      232.42      5.24 o 
   8   6  11       23.44       21.33      2.00 o 
   9   6  11       29.26       26.70      2.70 o 
  -9   7  11        0.75       -1.96      1.96 o 
  -8   7  11       17.65       17.18      1.87 o 
  -7   7  11       24.00       24.74      1.99 o 
  -6   7  11      132.89      132.18      3.99 o 
  -5   7  11      470.52      456.40     13.45 o 
  -4   7  11       36.89       36.48      2.45 o 
  -3   7  11      130.78      122.92      4.10 o 
  -2   7  11       37.17       30.96      1.81 o 
  -1   7  11      436.25      437.42      6.20 o 
   0   7  11      123.99      142.26      2.35 o 
   1   7  11      301.44      283.70      2.98 o 
   2   7  11        4.46        4.43      0.73 o 
   3   7  11      203.52      162.43      3.04 o 
   4   7  11        2.71        1.08      1.08 o 
   5   7  11       78.10       88.52      3.55 o 
   6   7  11       45.54       42.28      2.39 o 
   7   7  11       18.78       15.86      2.16 o 
   8   7  11      166.49      183.60      5.92 o 
  -8   8  11        6.30        6.43      2.22 o 
  -7   8  11      106.05      109.60      5.86 o 
  -6   8  11        0.72        1.19      2.47 o 
  -5   8  11        1.10        0.36      1.36 o 
  -4   8  11        3.21        1.12      1.23 o 
  -3   8  11      144.17      140.24      4.56 o 
  -2   8  11      137.35      124.32      3.69 o 
  -1   8  11       29.04       30.29      2.00 o 
   0   8  11      158.21      151.26      3.41 o 
   1   8  11        0.05       -0.08      0.84 o 
   2   8  11      136.46      116.50      2.77 o 
   3   8  11        8.22        5.75      1.16 o 
   4   8  11       82.51       80.27      3.02 o 
   5   8  11       16.59       15.24      2.07 o 
   6   8  11      251.38      274.81      6.87 o 
   7   8  11        4.71        6.49      2.22 o 
   8   8  11        1.09        1.01      1.95 o 
  -7   9  11        9.80        7.83      1.96 o 
  -6   9  11       16.97       18.87      2.42 o 
  -5   9  11      494.09      481.14      9.38 o 
  -4   9  11      131.28      140.28      4.26 o 
  -3   9  11        0.31        1.46      1.28 o 
  -2   9  11        0.28        0.42      1.08 o 
  -1   9  11       42.91       45.25      2.35 o 
   0   9  11       10.97       11.10      1.76 o 
   1   9  11        0.33        0.60      1.00 o 
   2   9  11       10.42        9.84      1.17 o 
   3   9  11      165.62      166.17      4.33 o 
   4   9  11        5.90       13.99      1.69 o 
   5   9  11      408.55      440.08      8.81 o 
   6   9  11        1.95        3.86      1.52 o 
   7   9  11        0.21        0.68      3.12 o 
  -6  10  11        0.12       -0.91      1.72 o 
  -5  10  11       11.27        9.56      1.55 o 
  -4  10  11       11.18        7.67      1.41 o 
  -3  10  11       52.32       47.16      2.58 o 
  -2  10  11        1.30        0.89      1.11 o 
  -1  10  11        5.73        7.67      1.67 o 
   0  10  11       38.34       44.65      2.89 o 
   1  10  11       33.20       26.79      1.82 o 
   2  10  11        4.62        8.30      1.32 o 
   3  10  11       37.52       40.27      2.37 o 
   4  10  11       80.91       75.90      2.95 o 
   5  10  11      112.18      111.65      4.90 o 
  -4  11  11       11.74       11.71      1.66 o 
  -3  11  11        5.04        5.73      1.44 o 
  -2  11  11       60.55       65.59      4.49 o 
  -1  11  11       71.50       67.61      3.70 o 
   0  11  11       12.31       12.19      1.62 o 
   1  11  11       41.19       37.78      2.42 o 
   2  11  11       64.94       74.81      3.26 o 
   3  11  11       37.80       35.03      2.17 o 
   4  11  11       13.48       27.75      2.45 o 
  -1  12  11        0.21       -0.79      1.36 o 
   0  12  11      125.08      130.91      5.20 o 
   1  12  11        3.97        9.52      1.88 o 
 -10   0  12       77.25       82.43      5.01 o 
  -8   0  12      615.57      630.66     11.85 o 
  -6   0  12       49.81       49.62      2.47 o 
  -4   0  12       26.35       22.56      1.61 o 
  -2   0  12     2316.83     2520.13     16.39 o 
   0   0  12     1437.78     1353.98     18.30 o 
   2   0  12      542.13      546.83      5.79 o 
   4   0  12       28.63       33.31      3.78 o 
   6   0  12     1167.84     1140.83     21.55 o 
   8   0  12       39.80       42.26      3.26 o 
  10   0  12       60.13       71.94      4.64 o 
 -10   1  12        0.19        0.72      1.20 o 
  -9   1  12       41.39       45.32      2.59 o 
  -8   1  12        1.13        2.75      1.23 o 
  -7   1  12       43.37       46.22      1.80 o 
  -6   1  12       12.10        8.43      0.87 o 
  -5   1  12     1558.76     1561.71      9.32 o 
  -4   1  12        2.90        1.01      0.68 o 
  -3   1  12       73.45       64.47      1.85 o 
  -2   1  12      584.32      615.35      6.24 o 
  -1   1  12       45.13       42.58      1.64 o 
   0   1  12      198.85      246.10      3.22 o 
   1   1  12     1754.60     1843.03     10.59 o 
   2   1  12      247.54      296.04      4.34 o 
   3   1  12      631.40      665.75      6.75 o 
   4   1  12       23.95       23.35      1.89 o 
   5   1  12       63.52       58.86      3.52 o 
   6   1  12       20.31       24.56      3.28 o 
   7   1  12      137.64      132.05      4.01 o 
   8   1  12       26.71       33.97      2.49 o 
   9   1  12        0.51        0.24      1.87 o 
  10   1  12       16.01       10.31      2.04 o 
 -10   2  12        9.87        8.92      2.30 o 
  -9   2  12        5.59        4.84      1.41 o 
  -8   2  12       81.17       77.09      3.07 o 
  -7   2  12       46.59       56.59      2.54 o 
  -6   2  12      171.91      174.11      4.06 o 
  -5   2  12        0.88        1.41      1.09 o 
  -4   2  12      511.47      527.62      5.22 o 
  -3   2  12        1.10        1.76      0.60 o 
  -2   2  12      259.25      292.14      3.58 o 
  -1   2  12       94.34       91.76      2.09 o 
   0   2  12      677.26      673.92      7.02 o 
   1   2  12      136.24      155.19      2.50 o 
   2   2  12        0.10        1.26      0.54 o 
   3   2  12      225.66      231.22      3.34 o 
   4   2  12      120.63      120.12      3.76 o 
   5   2  12     1421.85     1330.58     26.24 o 
   6   2  12     1105.94     1108.47     12.44 o 
   7   2  12        5.54        4.30      1.45 o 
   8   2  12       48.70       46.83      2.86 o 
   9   2  12       20.35       15.53      2.16 o 
  10   2  12       70.77       62.13      3.79 o 
 -10   3  12        0.22       -1.62      1.62 o 
  -9   3  12        0.48        1.62      1.41 o 
  -8   3  12       14.73       11.44      1.72 o 
  -7   3  12       74.98       78.35      3.41 o 
  -6   3  12       36.50       31.75      1.91 o 
  -5   3  12       75.74       62.39      3.33 o 
  -4   3  12       13.83       16.09      1.19 o 
  -3   3  12      802.49      789.28      5.51 o 
  -2   3  12       73.72       61.55      1.64 o 
  -1   3  12       76.17       83.57      1.63 o 
   0   3  12       41.45       28.34      1.15 o 
   1   3  12     1181.80     1252.09      7.67 o 
   2   3  12        6.52       11.51      0.70 o 
   3   3  12      364.88      346.16      4.04 o 
   4   3  12     1297.67     1246.16     11.75 o 
   5   3  12       13.29       11.50      1.80 o 
   6   3  12      289.93      260.35      8.46 o 
   7   3  12       28.92       38.82      2.58 o 
   8   3  12       15.00        5.98      1.58 o 
   9   3  12        0.33       -2.11      2.11 o 
  10   3  12        0.04        0.00      1.54 o 
 -10   4  12       14.09       15.68      2.30 o 
  -9   4  12        0.10       -0.64      1.81 o 
  -8   4  12        7.46        3.67      1.28 o 
  -7   4  12       12.96       13.91      1.52 o 
  -6   4  12       72.48       77.32      3.25 o 
  -5   4  12       18.37       15.63      1.22 o 
  -4   4  12      344.25      340.81      4.67 o 
  -3   4  12        7.59        7.05      0.94 o 
  -2   4  12       45.73       37.72      1.45 o 
  -1   4  12      908.87      941.08      5.51 o 
   0   4  12     1386.74     1427.94      7.00 o 
   1   4  12       92.46       86.82      2.86 o 
   2   4  12      434.61      436.02      4.37 o 
   3   4  12       18.81       23.95      1.25 o 
   4   4  12      485.03      469.85      9.52 o 
   5   4  12      438.96      395.31      7.15 o 
   6   4  12      143.73      141.19      9.66 o 
   7   4  12        9.07        9.30      1.29 o 
   8   4  12       73.41       74.81      3.20 o 
   9   4  12       42.22       47.99      2.79 o 
 -10   5  12       91.60       88.94      4.60 o 
  -9   5  12       20.92       17.91      3.36 o 
  -8   5  12       19.23       21.21      1.98 o 
  -7   5  12      141.58      133.81      4.03 o 
  -6   5  12      316.64      322.77      7.92 o 
  -5   5  12       31.55       28.00      1.57 o 
  -4   5  12        5.51        3.90      0.81 o 
  -3   5  12      136.40      131.67      2.80 o 
  -2   5  12      563.44      552.40      6.32 o 
  -1   5  12       21.93       19.27      1.33 o 
   0   5  12      214.00      197.00      2.74 o 
   1   5  12      340.72      338.38      3.36 o 
   2   5  12       50.76       62.08      1.54 o 
   3   5  12     1164.44     1118.78      8.87 o 
   4   5  12      198.40      197.21      4.72 o 
   5   5  12       15.97       12.81      1.38 o 
   6   5  12       21.04       17.47      1.89 o 
   7   5  12       83.63       88.78      3.44 o 
   8   5  12      127.29      119.65      4.07 o 
   9   5  12        1.94        3.04      1.44 o 
  -9   6  12        0.28        1.03      1.46 o 
  -8   6  12       11.19        6.05      1.49 o 
  -7   6  12      154.75      152.06      4.39 o 
  -6   6  12        1.40       -0.08      1.13 o 
  -5   6  12       94.29       92.67      3.14 o 
  -4   6  12        1.18        1.16      0.77 o 
  -3   6  12       35.22       34.95      1.84 o 
  -2   6  12       13.66       18.52      1.44 o 
  -1   6  12     1285.92     1308.85     10.42 o 
   0   6  12        0.03        1.49      1.14 o 
   1   6  12      157.57      149.50      2.34 o 
   2   6  12      170.92      163.38      2.52 o 
   3   6  12      132.41      142.68      2.84 o 
   4   6  12      403.82      391.05      7.83 o 
   5   6  12      111.73       92.96      3.12 o 
   6   6  12      204.44      216.60      4.88 o 
   7   6  12      122.18      140.69      4.26 o 
   8   6  12       15.43       17.14      1.89 o 
   9   6  12       40.96       46.08      3.32 o 
  -8   7  12       18.60       17.17      2.32 o 
  -7   7  12        2.39       -1.06      1.34 o 
  -6   7  12      229.77      265.59      8.32 o 
  -5   7  12        1.19        2.90      3.15 o 
  -4   7  12        2.44        2.81      1.73 o 
  -3   7  12       38.73       33.11      2.39 o 
  -2   7  12       90.12       72.85      2.77 o 
  -1   7  12       89.98       91.85      3.05 o 
   0   7  12     1061.10      988.60      6.73 o 
   1   7  12       42.54       38.73      1.29 o 
   2   7  12       57.64       70.70      1.92 o 
   3   7  12      189.50      181.38      3.69 o 
   4   7  12      220.33      226.90      5.50 o 
   5   7  12      101.45      105.25      4.26 o 
   6   7  12       37.48       41.88      2.42 o 
   7   7  12       97.60      105.80      5.41 o 
   8   7  12       36.62       40.66      3.68 o 
  -8   8  12       40.35       44.40      4.28 o 
  -7   8  12      138.48      133.25      6.61 o 
  -6   8  12       66.05       62.59      3.64 o 
  -5   8  12        0.94        0.93      1.64 o 
  -4   8  12       20.83       18.77      2.07 o 
  -3   8  12      112.89      110.65      4.31 o 
  -2   8  12       21.24       29.14      2.13 o 
  -1   8  12      832.96      800.56     11.32 o 
   0   8  12       28.38       29.87      2.01 o 
   1   8  12       27.49       22.43      1.44 o 
   2   8  12        1.21        1.62      0.89 o 
   3   8  12      383.15      396.50      6.82 o 
   4   8  12       37.13       40.18      2.77 o 
   5   8  12      283.88      290.00      8.33 o 
   6   8  12      111.26      122.73      4.87 o 
   7   8  12       37.73       41.31      3.87 o 
  -7   9  12        2.60       -0.22      1.95 o 
  -6   9  12      151.15      166.19      5.89 o 
  -5   9  12       84.65       94.26      4.48 o 
  -4   9  12        6.66        8.22      1.44 o 
  -3   9  12        0.76        1.59      1.37 o 
  -2   9  12       19.12       16.49      1.69 o 
  -1   9  12        0.53        1.04      1.19 o 
   0   9  12        4.22        2.67      1.30 o 
   1   9  12       28.23       25.56      1.74 o 
   2   9  12      128.06      140.22      3.26 o 
   3   9  12       26.58       26.22      1.96 o 
   4   9  12      382.80      394.55      8.09 o 
   5   9  12        1.29        5.35      1.47 o 
   6   9  12        0.24        0.19      1.45 o 
  -5  10  12        4.42        3.35      1.36 o 
  -4  10  12        0.71        0.20      1.22 o 
  -3  10  12        4.18        1.09      1.26 o 
  -2  10  12        0.79        2.41      1.24 o 
  -1  10  12      229.67      230.04      9.85 o 
   0  10  12        0.60        1.20      1.35 o 
   1  10  12       11.36        6.78      1.16 o 
   2  10  12       87.22       81.85      3.34 o 
   3  10  12      147.69      148.13      4.38 o 
   4  10  12       61.92       63.20      3.20 o 
   5  10  12      107.45       97.89      3.93 o 
  -4  11  12        8.02        7.64      2.19 o 
  -3  11  12        0.81        0.85      1.24 o 
  -2  11  12       54.05       58.42      3.58 o 
  -1  11  12        1.07        1.88      2.15 o 
   0  11  12       60.82       55.23      2.96 o 
   1  11  12       41.64       35.94      2.81 o 
   2  11  12      205.77      219.73      6.51 o 
   3  11  12        8.95        9.46      1.76 o 
  -9   0  13      113.94      109.36      5.54 o 
  -7   0  13      122.73      127.18      4.17 o 
  -5   0  13       12.37       16.72      1.73 o 
  -3   0  13      232.51      233.92      5.46 o 
  -1   0  13     1947.31     2044.93     36.15 o 
   1   0  13     1009.91     1007.48     49.74 o 
   3   0  13      357.59      347.20      5.66 o 
   5   0  13     1487.00     1427.65     23.17 o 
   7   0  13      112.74      112.39      7.63 o 
   9   0  13        1.19       -0.79      1.66 o 
 -10   1  13       12.78       13.58      1.74 o 
  -9   1  13        1.62        1.80      1.06 o 
  -8   1  13        7.21        9.59      1.40 o 
  -7   1  13        6.67        6.42      0.89 o 
  -6   1  13      108.69       92.36      2.57 o 
  -5   1  13       69.11       69.30      2.00 o 
  -4   1  13     1980.40     1946.43     32.70 o 
  -3   1  13      121.72      133.23      2.48 o 
  -2   1  13      189.04      206.10      4.14 o 
  -1   1  13       53.51       61.86      2.08 o 
   0   1  13     1696.97     1669.71     15.74 o 
   1   1  13      724.75      749.44      8.13 o 
   2   1  13      441.99      489.89      4.26 o 
   3   1  13        2.95        2.81      0.72 o 
   4   1  13      546.67      484.60      8.44 o 
   5   1  13      224.49      219.89      6.67 o 
   6   1  13      928.03      861.28     13.63 o 
   7   1  13       10.70        7.52      1.48 o 
   8   1  13        1.21       -1.13      1.95 o 
   9   1  13       22.65       25.88      2.56 o 
  10   1  13      176.33      199.61      6.41 o 
 -10   2  13        0.80       -0.59      1.50 o 
  -9   2  13        6.87        5.54      2.20 o 
  -8   2  13        1.35        0.21      1.32 o 
  -7   2  13        0.97       -0.87      1.05 o 
  -6   2  13        0.57        0.35      1.04 o 
  -5   2  13      188.60      196.32      3.46 o 
  -4   2  13       59.00       47.07      1.72 o 
  -3   2  13      234.38      229.44      3.19 o 
  -2   2  13       52.95       49.66      1.60 o 
  -1   2  13      746.21      715.14      6.03 o 
   0   2  13      244.86      235.30      3.39 o 
   1   2  13       27.67       20.81      1.05 o 
   2   2  13      330.75      311.38      3.64 o 
   3   2  13        1.76        4.36      1.37 o 
   4   2  13       59.46       56.38      3.49 o 
   5   2  13     1194.98     1236.67     15.44 o 
   6   2  13      161.02      159.86      6.12 o 
   7   2  13        9.51        8.48      2.66 o 
   8   2  13        4.23        1.04      1.82 o 
   9   2  13       88.48       89.28      4.25 o 
  10   2  13       19.42       20.13      2.69 o 
 -10   3  13        1.26        3.13      1.92 o 
  -9   3  13        0.25       -1.18      1.44 o 
  -8   3  13        1.98        1.85      1.30 o 
  -7   3  13       26.42       24.33      1.90 o 
  -6   3  13      326.67      305.11      5.57 o 
  -5   3  13      117.28      120.52      3.39 o 
  -4   3  13      178.31      162.25      3.31 o 
  -3   3  13      407.69      393.72      4.37 o 
  -2   3  13       21.69       14.80      1.07 o 
  -1   3  13        7.43        4.06      0.99 o 
   0   3  13      676.86      686.04      8.16 o 
   1   3  13     1338.30     1308.98     10.98 o 
   2   3  13      439.83      429.49      5.22 o 
   3   3  13     1653.79     1586.66     11.33 o 
   4   3  13      441.81      427.74      7.17 o 
   5   3  13       72.19       83.01      3.55 o 
   6   3  13       77.02       83.29      4.50 o 
   7   3  13       12.86       11.46      2.66 o 
   8   3  13        0.35       -0.75      1.42 o 
   9   3  13       27.73       28.81      3.38 o 
 -10   4  13       24.73       29.42      2.47 o 
  -9   4  13       38.39       35.80      2.60 o 
  -8   4  13       44.77       42.20      2.52 o 
  -7   4  13       11.93       14.79      1.64 o 
  -6   4  13       58.87       53.56      2.22 o 
  -5   4  13      243.79      246.15      4.25 o 
  -4   4  13       52.91       42.60      1.80 o 
  -3   4  13       11.25       14.28      1.55 o 
  -2   4  13       59.23       48.80      2.10 o 
  -1   4  13      952.74      959.74      7.45 o 
   0   4  13       58.97       59.24      1.55 o 
   1   4  13     1227.55     1248.26     10.05 o 
   2   4  13      330.12      327.97      5.11 o 
   3   4  13       93.87       88.78      2.48 o 
   4   4  13      237.46      227.88      5.35 o 
   5   4  13      765.66      763.82     10.16 o 
   6   4  13       29.32       27.51      3.16 o 
   7   4  13       44.06       40.10      2.39 o 
   8   4  13       32.75       24.93      2.08 o 
   9   4  13        1.57        1.32      1.25 o 
  -9   5  13       27.27       24.53      2.19 o 
  -8   5  13        3.35        1.43      1.24 o 
  -7   5  13      200.31      196.85      4.97 o 
  -6   5  13      145.17      136.98      3.45 o 
  -5   5  13       44.32       46.65      1.99 o 
  -4   5  13       76.95       77.60      2.62 o 
  -3   5  13      774.63      781.74      7.51 o 
  -2   5  13        8.46        9.51      1.13 o 
  -1   5  13      210.99      207.28      3.59 o 
   0   5  13      428.86      410.29      4.05 o 
   1   5  13        6.21        7.76      0.77 o 
   2   5  13       46.28       44.24      1.34 o 
   3   5  13       64.52       61.31      1.96 o 
   4   5  13        1.70       -0.93      1.15 o 
   5   5  13       59.31       67.20      2.76 o 
   6   5  13       56.72       61.89      3.20 o 
   7   5  13       73.76       77.08      3.19 o 
   8   5  13        2.37        4.35      1.48 o 
   9   5  13        5.55        4.34      1.41 o 
  -9   6  13       27.69       32.43      2.50 o 
  -8   6  13       37.38       35.07      2.39 o 
  -7   6  13        0.79        0.31      1.22 o 
  -6   6  13       51.84       56.55      3.08 o 
  -5   6  13       53.12       59.41      2.94 o 
  -4   6  13      164.52      150.50      3.86 o 
  -3   6  13        0.27        2.25      1.03 o 
  -2   6  13      842.63      812.68      8.31 o 
  -1   6  13       10.64       13.69      1.43 o 
   0   6  13      342.41      302.29      4.09 o 
   1   6  13       34.49       29.88      1.14 o 
   2   6  13        4.41        3.17      0.65 o 
   3   6  13      816.99      812.09      6.16 o 
   4   6  13      135.38      121.32      3.48 o 
   5   6  13       63.08       64.48      2.73 o 
   6   6  13      146.04      159.70      4.35 o 
   7   6  13       28.04       34.54      2.45 o 
   8   6  13      185.18      198.75      5.31 o 
  -8   7  13        2.42        1.92      1.77 o 
  -7   7  13       55.16       54.21      4.29 o 
  -6   7  13       71.95       76.75      4.84 o 
  -5   7  13        1.49        1.43      1.95 o 
  -4   7  13       90.92       98.42      5.79 o 
  -3   7  13      197.05      183.66      5.26 o 
  -2   7  13      475.61      482.38      7.90 o 
  -1   7  13      483.86      462.62      5.91 o 
   0   7  13       13.95       14.74      1.06 o 
   1   7  13      125.27      128.75      2.36 o 
   2   7  13        2.22        3.72      0.87 o 
   3   7  13      621.71      594.90      7.76 o 
   4   7  13        5.55        9.38      2.31 o 
   5   7  13       17.16       17.30      1.98 o 
   6   7  13        0.15        1.16      1.47 o 
   7   7  13       94.95      102.77      4.50 o 
   8   7  13        1.23       -0.64      1.72 o 
  -7   8  13       37.44       39.09      4.03 o 
  -6   8  13      139.07      141.71      5.39 o 
  -5   8  13       41.89       36.10      2.81 o 
  -4   8  13      103.77       91.60      4.03 o 
  -3   8  13        3.54        2.49      1.21 o 
  -2   8  13     1074.02     1052.21     10.74 o 
  -1   8  13       30.42       32.90      2.42 o 
   0   8  13        0.84        0.42      1.06 o 
   1   8  13       22.17       16.62      1.79 o 
   2   8  13      136.13      153.36      3.91 o 
   3   8  13       64.24       62.45      2.74 o 
   4   8  13      231.41      226.49      6.07 o 
   5   8  13       94.08       96.57      4.98 o 
   6   8  13       34.02       35.78      3.30 o 
   7   8  13        0.38       -0.36      1.87 o 
  -6   9  13        0.75        4.74      1.88 o 
  -5   9  13       55.73       56.96      3.60 o 
  -4   9  13       16.10       11.72      1.98 o 
  -3   9  13       13.74       16.81      2.24 o 
  -2   9  13      105.12      107.12      3.70 o 
  -1   9  13        1.15        1.83      1.33 o 
   0   9  13        4.05        4.65      1.93 o 
   1   9  13      188.07      187.32      4.24 o 
   2   9  13       50.25       49.81      2.64 o 
   3   9  13      167.23      156.47      4.32 o 
   4   9  13       28.00       27.98      2.52 o 
   5   9  13        0.00       -1.41      1.41 o 
   6   9  13        1.61        1.41      1.87 o 
  -5  10  13        1.02        2.35      1.39 o 
  -4  10  13       19.08       17.99      1.96 o 
  -3  10  13        0.44       -0.51      1.20 o 
  -2  10  13      231.87      238.84      6.79 o 
  -1  10  13      143.54      144.92      5.31 o 
   0  10  13        0.01        0.92      1.42 o 
   1  10  13       33.91       25.93      1.89 o 
   2  10  13      212.93      208.26      6.17 o 
   3  10  13        3.01        9.94      1.93 o 
   4  10  13      125.89      119.46      4.83 o 
  -3  11  13       36.62       43.71      3.24 o 
  -2  11  13        1.82        3.10      1.78 o 
  -1  11  13       31.92       35.26      2.87 o 
   0  11  13       12.55       10.03      1.64 o 
   1  11  13      159.11      165.03      5.61 o 
   2  11  13       11.83       17.38      2.36 o 
 -10   0  14       10.86       23.89      3.20 o 
  -8   0  14        3.82        3.98      1.35 o 
  -6   0  14      195.53      186.20      4.89 o 
  -4   0  14     2689.82     2673.24     19.54 o 
  -2   0  14      605.52      594.85     22.02 o 
   0   0  14      181.90      191.47      4.85 o 
   2   0  14      501.24      450.74      6.12 o 
   4   0  14     1220.03     1135.27     20.32 o 
   6   0  14      147.80      157.31      8.71 o 
   8   0  14        3.66        2.13      1.63 o 
 -10   1  14       16.78       17.80      1.96 o 
  -9   1  14       29.18       24.83      2.16 o 
  -8   1  14        0.01        2.12      1.09 o 
  -7   1  14       50.19       52.78      2.25 o 
  -6   1  14        2.07        3.96      0.91 o 
  -5   1  14      310.56      343.50      5.76 o 
  -4   1  14       38.37       41.66      1.75 o 
  -3   1  14       11.79        3.17      0.81 o 
  -2   1  14       81.56       78.45      2.15 o 
  -1   1  14      697.72      663.35      6.76 o 
   0   1  14       38.93       33.30      1.42 o 
   1   1  14       35.68       28.34      1.34 o 
   2   1  14      151.73      145.18      2.46 o 
   3   1  14      378.63      380.81      4.84 o 
   4   1  14        1.18        3.34      1.80 o 
   5   1  14      623.21      606.63     11.15 o 
   6   1  14      160.97      150.53      6.10 o 
   7   1  14       24.97       20.10      2.65 o 
   8   1  14        1.92        3.16      1.92 o 
   9   1  14      139.35      158.55      6.58 o 
 -10   2  14        3.89        8.73      1.90 o 
  -9   2  14       10.17        9.92      1.55 o 
  -8   2  14        0.45        0.26      1.15 o 
  -7   2  14       34.31       33.35      2.10 o 
  -6   2  14      127.26      130.86      3.75 o 
  -5   2  14        0.10        0.32      0.99 o 
  -4   2  14      182.04      174.42      2.99 o 
  -3   2  14        0.11       -0.56      0.77 o 
  -2   2  14      321.75      319.00      4.39 o 
  -1   2  14      316.35      322.95      4.78 o 
   0   2  14      349.54      346.76      4.26 o 
   1   2  14      367.13      356.69      4.25 o 
   2   2  14      166.99      192.49      3.00 o 
   3   2  14      118.28      104.74      3.02 o 
   4   2  14        3.87        5.83      1.58 o 
   5   2  14       48.45       58.60      6.30 o 
   6   2  14       76.50       76.56      4.46 o 
   7   2  14      171.59      172.69      6.69 o 
   8   2  14       79.22       84.21      8.91 o 
   9   2  14        1.73        0.33      1.55 o 
 -10   3  14        0.28       -1.34      1.34 o 
  -9   3  14        1.48       -0.36      1.29 o 
  -8   3  14       16.61       11.73      1.71 o 
  -7   3  14      179.98      186.35      4.68 o 
  -6   3  14       31.64       28.70      1.96 o 
  -5   3  14       20.89       24.87      1.54 o 
  -4   3  14      101.26       93.11      2.61 o 
  -3   3  14       80.33       69.95      2.40 o 
  -2   3  14        3.50        2.42      0.66 o 
  -1   3  14     1318.24     1259.70      9.12 o 
   0   3  14     2507.68     2452.22     12.60 o 
   1   3  14      122.65      112.40      4.93 o 
   2   3  14     1440.51     1357.37      8.52 o 
   3   3  14      257.17      256.40      4.76 o 
   4   3  14      370.71      396.61      7.23 o 
   5   3  14      445.73      428.92      7.86 o 
   6   3  14      396.84      372.09     19.49 o 
   7   3  14        9.38        5.11      2.07 o 
   8   3  14       80.74       86.93      3.99 o 
   9   3  14       60.81       55.88      4.51 o 
  -9   4  14        3.50        1.98      1.27 o 
  -8   4  14       22.38       20.88      2.03 o 
  -7   4  14       28.81       33.00      2.24 o 
  -6   4  14      101.74       98.70      3.02 o 
  -5   4  14      125.77      111.42      3.00 o 
  -4   4  14        6.19        6.84      1.23 o 
  -3   4  14       54.39       45.20      2.37 o 
  -2   4  14     1148.92     1213.10     10.36 o 
  -1   4  14       29.19       26.54      1.44 o 
   0   4  14     1871.54     1858.06      9.39 o 
   1   4  14     1272.11     1252.31      8.60 o 
   2   4  14       77.79       76.71      1.89 o 
   3   4  14      128.42      124.95      3.12 o 
   4   4  14      423.48      404.96      7.28 o 
   5   4  14      126.72      123.02      4.40 o 
   6   4  14        0.10        0.54      1.63 o 
   7   4  14       90.56       80.59      4.69 o 
   8   4  14       30.06       34.65      2.41 o 
   9   4  14        1.29       -1.72      1.72 o 
  -9   5  14        3.36        1.61      1.40 o 
  -8   5  14       27.73       27.96      2.20 o 
  -7   5  14       29.57       29.48      2.22 o 
  -6   5  14        4.94        5.75      1.09 o 
  -5   5  14       95.10       97.89      3.36 o 
  -4   5  14      200.52      191.36      4.12 o 
  -3   5  14        0.83        0.96      0.98 o 
  -2   5  14      516.49      498.92      8.13 o 
  -1   5  14      491.49      467.88      5.58 o 
   0   5  14       68.01       68.22      2.00 o 
   1   5  14        1.25        1.40      0.64 o 
   2   5  14       11.55       10.82      0.82 o 
   3   5  14       12.23       12.78      1.07 o 
   4   5  14       10.24       12.04      1.81 o 
   5   5  14      116.62      120.64      3.70 o 
   6   5  14       72.20       68.50      3.41 o 
   7   5  14        4.75        2.11      1.22 o 
   8   5  14       11.03       10.91      1.66 o 
  -8   6  14        0.10       -1.28      1.28 o 
  -7   6  14       40.12       44.06      2.65 o 
  -6   6  14       84.90       76.06      4.73 o 
  -5   6  14      189.54      182.88      6.75 o 
  -4   6  14        1.49        2.11      1.11 o 
  -3   6  14      493.10      474.62      6.93 o 
  -2   6  14      131.91      142.19      3.68 o 
  -1   6  14      235.02      228.53      4.13 o 
   0   6  14       41.50       37.73      1.59 o 
   1   6  14      363.68      359.67      3.80 o 
   2   6  14        9.63        8.98      0.82 o 
   3   6  14        1.58        4.17      0.87 o 
   4   6  14      123.46      104.51      3.36 o 
   5   6  14      145.01      148.29      4.11 o 
   6   6  14       55.62       51.14      2.68 o 
   7   6  14      164.96      193.19      5.09 o 
   8   6  14      121.29      133.10      5.63 o 
  -8   7  14       40.83       37.92      4.65 o 
  -7   7  14       65.24       57.94      4.48 o 
  -6   7  14       39.43       44.15      3.87 o 
  -5   7  14      124.03      126.11      4.84 o 
  -4   7  14      337.45      334.89      7.38 o 
  -3   7  14      133.39      124.21      4.39 o 
  -2   7  14        3.53        2.57      1.14 o 
  -1   7  14        1.36        5.41      1.09 o 
   0   7  14      291.04      293.62      4.92 o 
   1   7  14       29.10       26.13      1.49 o 
   2   7  14      696.39      676.05      6.82 o 
   3   7  14       25.31       28.21      1.80 o 
   4   7  14        0.54       -0.48      1.11 o 
   5   7  14        4.56        6.57      1.52 o 
   6   7  14      156.69      157.33      5.25 o 
   7   7  14       95.17       93.14      4.39 o 
  -7   8  14      182.98      181.72      7.82 o 
  -6   8  14        0.85        0.05      1.96 o 
  -5   8  14       91.83       89.13      4.26 o 
  -4   8  14       21.50       24.67      3.15 o 
  -3   8  14       84.66       81.00      3.26 o 
  -2   8  14       78.32       83.36      3.29 o 
  -1   8  14       25.74       22.27      1.67 o 
   0   8  14       18.29       21.09      2.25 o 
   1   8  14      126.38      135.81      4.04 o 
   2   8  14       15.16       21.30      1.82 o 
   3   8  14       78.29       86.22      3.79 o 
   4   8  14       30.52       34.50      2.66 o 
   5   8  14       45.73       46.49      3.72 o 
   6   8  14        4.63       10.62      2.26 o 
  -6   9  14       16.02       21.87      2.69 o 
  -5   9  14        2.52        4.30      2.18 o 
  -4   9  14       62.50       64.74      3.15 o 
  -3   9  14       15.63       16.25      1.79 o 
  -2   9  14        0.53        2.81      1.31 o 
  -1   9  14        3.77        4.79      1.57 o 
   0   9  14      375.50      353.89      7.77 o 
   1   9  14       10.02       10.39      1.44 o 
   2   9  14       93.45       84.50      3.39 o 
   3   9  14        6.90       11.95      2.37 o 
   4   9  14        2.03        1.45      1.43 o 
   5   9  14        0.39        3.75      1.57 o 
  -4  10  14       15.16       16.77      2.07 o 
  -3  10  14       51.61       55.31      2.99 o 
  -2  10  14       56.85       69.39      3.96 o 
  -1  10  14        7.76        7.96      1.90 o 
   0  10  14       53.71       55.10      3.48 o 
   1  10  14      232.71      247.41      5.93 o 
   2  10  14       19.89       23.05      2.43 o 
   3  10  14       90.84      106.93      5.81 o 
   4  10  14       81.29       85.80      4.21 o 
  -1  11  14        2.33        2.15      2.12 o 
   0  11  14      186.62      186.97      6.13 o 
   1  11  14       13.08       19.45      2.50 o 
  -9   0  15       36.70       42.95      3.83 o 
  -7   0  15      284.56      287.84      7.74 o 
  -5   0  15      168.71      162.80      4.62 o 
  -3   0  15      907.81      908.02      9.63 o 
  -1   0  15      150.49      167.61      5.15 o 
   1   0  15     1991.55     1821.30     13.26 o 
   3   0  15     1882.21     1858.40     13.88 o 
   5   0  15       20.91       22.59      3.86 o 
   7   0  15      236.70      223.55     11.03 o 
   9   0  15       27.25       18.51      4.36 o 
 -10   1  15       44.91       51.69      3.07 o 
  -9   1  15        4.83        2.11      1.08 o 
  -8   1  15      143.71      140.46      3.81 o 
  -7   1  15        3.27        5.17      1.72 o 
  -6   1  15      167.00      190.33      3.84 o 
  -5   1  15        4.19        2.22      0.89 o 
  -4   1  15       30.31       33.79      1.49 o 
  -3   1  15       10.10        6.05      0.88 o 
  -2   1  15      603.76      620.30      7.13 o 
  -1   1  15        1.60        3.22      0.88 o 
   0   1  15      507.83      477.07      4.97 o 
   1   1  15       35.28       43.21      1.52 o 
   2   1  15     1031.70      976.48      6.50 o 
   3   1  15      119.30      123.33      2.84 o 
   4   1  15      463.19      466.31      7.85 o 
   5   1  15        2.71        7.35      2.22 o 
   6   1  15      132.61      117.38      5.52 o 
   7   1  15        1.78        6.16      2.19 o 
   8   1  15      105.47       95.75      5.48 o 
   9   1  15       48.29       49.45      3.44 o 
  -9   2  15        8.91        7.62      1.87 o 
  -8   2  15       11.61        7.35      1.43 o 
  -7   2  15      197.29      213.10      5.08 o 
  -6   2  15       27.24       25.55      1.86 o 
  -5   2  15       65.52       54.21      2.16 o 
  -4   2  15      255.58      240.39      4.10 o 
  -3   2  15      253.20      248.07      6.33 o 
  -2   2  15      137.21      118.68      2.45 o 
  -1   2  15      367.96      386.23      5.45 o 
   0   2  15      314.01      279.34      3.98 o 
   1   2  15      519.98      503.23      5.13 o 
   2   2  15       64.24       50.12      1.66 o 
   3   2  15       12.33       11.40      1.77 o 
   4   2  15      319.10      311.69      6.50 o 
   5   2  15       96.15       85.09      4.47 o 
   6   2  15       41.48       40.24      3.54 o 
   7   2  15      148.40      149.87      6.46 o 
   8   2  15       98.75       93.53      6.96 o 
   9   2  15       26.23       24.20      2.54 o 
  -9   3  15        4.37        7.06      1.46 o 
  -8   3  15       71.93       65.27      3.13 o 
  -7   3  15       18.11       21.01      2.30 o 
  -6   3  15      199.16      207.80      4.29 o 
  -5   3  15       48.98       54.90      2.20 o 
  -4   3  15      202.95      180.76      4.07 o 
  -3   3  15      168.04      178.70      3.89 o 
  -2   3  15      715.91      698.05      6.73 o 
  -1   3  15      704.51      731.75      6.97 o 
   0   3  15        5.53        6.63      0.91 o 
   1   3  15      738.56      764.84      8.05 o 
   2   3  15       42.03       40.84      2.18 o 
   3   3  15       96.79      110.55      3.31 o 
   4   3  15      992.79      946.51     13.85 o 
   5   3  15      431.20      402.85      7.73 o 
   6   3  15       22.61       27.18      3.16 o 
   7   3  15      103.41      102.97      5.46 o 
   8   3  15       36.76       33.99      2.80 o 
   9   3  15       57.19       52.22      4.48 o 
  -9   4  15        6.41        4.08      1.41 o 
  -8   4  15      109.74      106.89      3.96 o 
  -7   4  15       69.33       77.32      2.94 o 
  -6   4  15      111.71      124.28      3.41 o 
  -5   4  15       64.51       59.54      2.32 o 
  -4   4  15        9.84       12.62      1.31 o 
  -3   4  15      429.14      445.26      6.04 o 
  -2   4  15      324.26      308.02      5.35 o 
  -1   4  15      112.35      112.43      3.21 o 
   0   4  15      254.79      240.14      5.54 o 
   1   4  15      308.09      295.60      4.36 o 
   2   4  15       81.33       70.68      2.13 o 
   3   4  15      105.62       94.49      2.75 o 
   4   4  15       71.08       74.95      3.40 o 
   5   4  15        0.00        1.31      1.34 o 
   6   4  15      158.83      168.53      6.55 o 
   7   4  15       16.92       18.25      2.63 o 
   8   4  15       20.77       18.98      2.92 o 
  -9   5  15       11.34       14.79      1.98 o 
  -8   5  15       24.88       26.16      2.50 o 
  -7   5  15        1.17        2.65      1.68 o 
  -6   5  15       36.14       40.17      2.10 o 
  -5   5  15       43.74       43.21      2.22 o 
  -4   5  15       23.08       24.12      1.99 o 
  -3   5  15      137.00      129.25      4.17 o 
  -2   5  15      116.41      115.93      3.34 o 
  -1   5  15        0.02        0.47      0.80 o 
   0   5  15        0.45        0.54      0.70 o 
   1   5  15       26.19       30.23      1.34 o 
   2   5  15      163.41      179.01      3.06 o 
   3   5  15        0.52       -0.56      0.82 o 
   4   5  15      108.87      107.10      3.40 o 
   5   5  15      136.79      127.18      3.90 o 
   6   5  15        0.26       -1.07      1.36 o 
   7   5  15       13.65       12.30      1.89 o 
   8   5  15        1.10        0.62      1.34 o 
  -8   6  15       24.73       27.01      3.61 o 
  -7   6  15       52.13       56.39      4.41 o 
  -6   6  15      163.69      164.62      6.80 o 
  -5   6  15        0.29       -1.66      1.92 o 
  -4   6  15      244.18      245.08      5.95 o 
  -3   6  15       49.70       49.63      2.34 o 
  -2   6  15        5.26        5.89      1.07 o 
  -1   6  15      172.42      178.94      3.76 o 
   0   6  15      285.32      262.88      4.07 o 
   1   6  15      190.63      181.65      3.42 o 
   2   6  15        5.81        5.99      1.07 o 
   3   6  15        0.18       -0.81      0.81 o 
   4   6  15       72.77       79.22      3.02 o 
   5   6  15       46.63       38.62      2.26 o 
   6   6  15       37.18       48.25      2.73 o 
   7   6  15        9.81        6.63      1.77 o 
  -7   7  15       38.61       33.05      3.63 o 
  -6   7  15      100.14       96.66      5.63 o 
  -5   7  15      348.77      346.57      9.64 o 
  -4   7  15        2.27        2.74      1.31 o 
  -3   7  15       27.36       22.23      2.47 o 
  -2   7  15        3.08        3.23      1.15 o 
  -1   7  15      535.50      537.77      6.69 o 
   0   7  15        0.10        1.27      1.14 o 
   1   7  15       90.34       88.01      2.28 o 
   2   7  15       37.50       34.75      2.21 o 
   3   7  15        5.51        5.68      1.09 o 
   4   7  15        0.96       -0.12      1.07 o 
   5   7  15      332.38      337.71      7.49 o 
   6   7  15       95.57      114.43      4.68 o 
   7   7  15        1.06        0.39      1.66 o 
  -6   8  15        0.12        0.42      3.14 o 
  -5   8  15        1.36        0.79      1.66 o 
  -4   8  15        0.06       -1.12      1.43 o 
  -3   8  15        1.43        3.16      1.30 o 
  -2   8  15       12.11       15.07      1.83 o 
  -1   8  15       32.13       26.89      1.81 o 
   0   8  15      446.93      437.01      8.37 o 
   1   8  15       40.81       50.26      2.55 o 
   2   8  15       10.75       10.21      1.75 o 
   3   8  15       16.43       23.11      2.24 o 
   4   8  15       95.36      103.28      4.36 o 
   5   8  15        0.69        3.76      2.08 o 
   6   8  15      171.57      178.97      6.09 o 
  -5   9  15      147.12      145.87      5.62 o 
  -4   9  15        3.73        3.85      1.36 o 
  -3   9  15       39.84       35.89      2.68 o 
  -2   9  15       12.83       16.06      1.75 o 
  -1   9  15      322.01      323.57      7.67 o 
   0   9  15        1.29        3.93      1.54 o 
   1   9  15       96.51      112.16      3.91 o 
   2   9  15        0.01        0.45      1.31 o 
   3   9  15       24.57       25.28      3.84 o 
   4   9  15       20.29       20.00      2.23 o 
   5   9  15       50.51       47.16      3.51 o 
  -3  10  15        0.22        0.78      1.37 o 
  -2  10  15        4.21        5.46      1.70 o 
  -1  10  15       19.08       15.99      2.27 o 
   0  10  15      254.29      259.80      7.11 o 
   1  10  15       25.27       20.74      2.04 o 
   2  10  15       68.86       67.71      4.77 o 
   3  10  15      197.06      211.38      8.16 o 
  -8   0  16      139.67      155.99      8.14 o 
  -6   0  16      396.52      410.49      7.44 o 
  -4   0  16      269.82      247.00      5.62 o 
  -2   0  16        1.25        1.31      1.28 o 
   0   0  16     1127.20     1106.37     13.51 o 
   2   0  16      519.90      538.72      6.71 o 
   4   0  16        3.22       10.72      2.81 o 
   6   0  16      783.23      728.84     19.47 o 
   8   0  16      122.49      129.71      8.95 o 
  -9   1  16       19.53       22.89      2.47 o 
  -8   1  16        1.24        1.08      1.29 o 
  -7   1  16      104.18      109.84      4.75 o 
  -6   1  16        3.16        8.11      1.45 o 
  -5   1  16        1.44        1.70      0.86 o 
  -4   1  16       21.87       23.63      1.34 o 
  -3   1  16       47.06       38.05      1.71 o 
  -2   1  16       31.38       28.15      1.67 o 
  -1   1  16      239.22      204.01      4.12 o 
   0   1  16       31.01       35.77      1.92 o 
   1   1  16      715.67      634.28      5.57 o 
   2   1  16       40.36       35.79      1.44 o 
   3   1  16      718.93      695.16      9.64 o 
   4   1  16      104.49       94.49      3.83 o 
   5   1  16        1.47        0.12      1.69 o 
   6   1  16       40.63       43.57      3.92 o 
   7   1  16      150.98      162.40      6.90 o 
   8   1  16        7.97       10.86      3.16 o 
   9   1  16      148.14      177.08      7.72 o 
  -9   2  16       11.41       14.75      2.14 o 
  -8   2  16       74.98       86.59      3.51 o 
  -7   2  16        0.03       -0.57      1.16 o 
  -6   2  16        3.22        3.99      1.43 o 
  -5   2  16       69.87       73.02      2.53 o 
  -4   2  16      137.68      131.11      3.23 o 
  -3   2  16      277.50      274.33      3.89 o 
  -2   2  16       69.89       60.57      3.55 o 
  -1   2  16      473.29      477.63      6.24 o 
   0   2  16        3.83        5.67      0.99 o 
   1   2  16       29.42       28.47      1.35 o 
   2   2  16       94.42      103.88      2.81 o 
   3   2  16      416.49      394.24      6.16 o 
   4   2  16       57.13       49.71      2.51 o 
   5   2  16      152.83      154.68      6.19 o 
   6   2  16      238.25      218.37      7.56 o 
   7   2  16       95.38      108.94      5.68 o 
   8   2  16       49.86       54.25      4.46 o 
  -9   3  16       27.40       17.52      2.00 o 
  -8   3  16        2.11        1.47      1.23 o 
  -7   3  16      131.10      122.54      4.02 o 
  -6   3  16        0.59        1.14      0.99 o 
  -5   3  16       38.00       43.64      2.02 o 
  -4   3  16      177.30      157.46      3.91 o 
  -3   3  16      178.43      197.16      4.21 o 
  -2   3  16      123.37      113.77      3.38 o 
  -1   3  16       38.94       53.13      2.20 o 
   0   3  16       32.18       28.43      1.66 o 
   1   3  16      382.82      312.10      7.42 o 
   2   3  16      619.42      623.62      6.07 o 
   3   3  16      408.46      393.22      6.28 o 
   4   3  16      206.78      204.74      4.71 o 
   5   3  16        0.56        4.44      1.55 o 
   6   3  16      233.50      216.64      7.54 o 
   7   3  16       43.41       49.20      4.10 o 
   8   3  16        9.78       12.74      2.74 o 
  -9   4  16        7.69        7.50      1.65 o 
  -8   4  16       11.23       12.56      1.48 o 
  -7   4  16        9.33       11.00      1.38 o 
  -6   4  16       91.02       79.55      2.83 o 
  -5   4  16       63.93       66.89      2.76 o 
  -4   4  16       24.95       20.37      1.55 o 
  -3   4  16       59.16       52.95      2.99 o 
  -2   4  16       18.53       21.37      1.64 o 
  -1   4  16      100.67      102.89      3.76 o 
   0   4  16      405.71      423.75      5.54 o 
   1   4  16        6.00        2.95      1.60 o 
   2   4  16      136.98      148.10      3.47 o 
   3   4  16       70.54       68.56      2.68 o 
   4   4  16        0.12        1.86      1.34 o 
   5   4  16      146.76      157.21      5.15 o 
   6   4  16       92.34       87.05      4.97 o 
   7   4  16       23.93       20.75      3.08 o 
   8   4  16       30.52       32.59      2.48 o 
  -8   5  16       30.49       29.86      2.89 o 
  -7   5  16       19.66       25.01      2.26 o 
  -6   5  16      114.46      138.71      4.04 o 
  -5   5  16       50.24       51.64      2.93 o 
  -4   5  16       21.54       27.34      2.31 o 
  -3   5  16       58.33       65.09      3.12 o 
  -2   5  16       70.13       73.29      2.82 o 
  -1   5  16        3.08        4.44      0.99 o 
   0   5  16       36.43       29.24      1.63 o 
   1   5  16      389.11      379.46      4.83 o 
   2   5  16      158.48      167.51      3.06 o 
   3   5  16      191.76      195.11      3.38 o 
   4   5  16       68.42       68.68      2.86 o 
   5   5  16       10.05        9.63      1.50 o 
   6   5  16       16.55       11.30      1.81 o 
   7   5  16        2.99        4.89      1.59 o 
  -8   6  16       13.17       16.18      2.40 o 
  -7   6  16      108.24      113.16      6.09 o 
  -6   6  16        1.62        2.62      2.08 o 
  -5   6  16      161.54      161.74     10.06 o 
  -4   6  16       14.41       12.60      1.71 o 
  -3   6  16       11.64        8.83      1.53 o 
  -2   6  16      188.32      193.33      4.88 o 
  -1   6  16       19.65       20.00      1.46 o 
   0   6  16        1.06       -0.20      0.87 o 
   1   6  16       32.83       33.75      1.64 o 
   2   6  16      302.57      285.56      4.04 o 
   3   6  16       42.01       47.12      1.95 o 
   4   6  16       12.49        8.53      1.32 o 
   5   6  16       36.28       29.56      2.27 o 
   6   6  16        5.38        4.39      1.64 o 
   7   6  16       13.76       13.00      2.06 o 
  -7   7  16        3.47        6.52      2.60 o 
  -6   7  16      223.22      243.53      8.61 o 
  -5   7  16       26.73       20.97      2.90 o 
  -4   7  16       49.04       40.98      5.17 o 
  -3   7  16       21.05       18.30      2.05 o 
  -2   7  16       98.08       88.27      2.95 o 
  -1   7  16        7.81        9.40      1.26 o 
   0   7  16        0.36        0.75      0.91 o 
   1   7  16       98.40      107.10      2.58 o 
   2   7  16       62.00       76.10      3.12 o 
   3   7  16        8.14        8.11      1.31 o 
   4   7  16      232.72      244.39      5.52 o 
   5   7  16        0.76        3.51      1.58 o 
   6   7  16       32.12       37.94      2.98 o 
  -6   8  16       19.12       17.82      3.01 o 
  -5   8  16       17.64       14.16      2.60 o 
  -4   8  16       28.70       21.25      2.31 o 
  -3   8  16       54.97       56.78      2.91 o 
  -2   8  16        2.58        4.35      1.12 o 
  -1   8  16      152.26      156.82      4.44 o 
   0   8  16       64.53       61.89      3.43 o 
   1   8  16        0.58       -1.23      1.23 o 
   2   8  16        1.34        2.03      1.35 o 
   3   8  16      140.00      143.22      6.45 o 
   4   8  16        6.68       10.06      1.90 o 
   5   8  16      191.13      212.14      6.39 o 
  -4   9  16        4.38        5.10      1.43 o 
  -3   9  16        0.51        0.01      1.47 o 
  -2   9  16       36.38       36.35      3.55 o 
  -1   9  16        0.00        1.01      1.55 o 
   0   9  16      104.25      101.90      5.57 o 
   1   9  16        0.94        0.54      1.17 o 
   2   9  16        0.09       -1.27      1.62 o 
   3   9  16       19.04       19.50      2.90 o 
   4   9  16       54.51       49.85      4.17 o 
  -2  10  16       13.56       16.58      2.41 o 
  -1  10  16      225.89      243.57      7.67 o 
   0  10  16       14.80       27.02      3.57 o 
   1  10  16       37.17       48.37      4.87 o 
   2  10  16       67.48       76.95      5.11 o 
  -9   0  17      164.15      168.25      7.32 o 
  -7   0  17       54.99       42.68      3.63 o 
  -5   0  17        1.56        1.46      1.38 o 
  -3   0  17        6.50        3.26      1.26 o 
  -1   0  17      330.79      329.47      7.67 o 
   1   0  17       11.89       12.69      2.35 o 
   3   0  17      184.51      173.23      4.62 o 
   5   0  17      646.75      663.14     17.81 o 
   7   0  17      155.29      180.18     10.56 o 
  -9   1  17        0.02       -0.11      1.55 o 
  -8   1  17       15.22       26.31      2.61 o 
  -7   1  17        0.61        0.66      1.15 o 
  -6   1  17      378.82      349.99      6.26 o 
  -5   1  17        0.42        1.79      1.02 o 
  -4   1  17        3.45        5.15      0.89 o 
  -3   1  17        1.13       -0.14      0.80 o 
  -2   1  17       87.48       82.36      2.77 o 
  -1   1  17       31.85       24.89      1.70 o 
   0   1  17      286.23      299.11      5.25 o 
   1   1  17       11.41        6.81      0.97 o 
   2   1  17       34.62       47.17      2.15 o 
   3   1  17        3.71        4.92      1.20 o 
   4   1  17       22.79       19.87      1.65 o 
   5   1  17       46.39       45.34      3.76 o 
   6   1  17      463.87      468.19     11.16 o 
   7   1  17        0.12       -1.35      2.20 o 
   8   1  17       69.48       70.52      4.98 o 
  -9   2  17       39.64       37.09      2.92 o 
  -8   2  17        1.28       -1.49      1.49 o 
  -7   2  17        1.47        1.67      1.39 o 
  -6   2  17        4.34        5.76      1.24 o 
  -5   2  17      227.36      276.39      4.90 o 
  -4   2  17      112.93      115.58      3.50 o 
  -3   2  17       91.19      115.41      2.87 o 
  -2   2  17      157.15      157.58      3.77 o 
  -1   2  17        7.74       12.59      1.32 o 
   0   2  17       35.45       40.87      2.09 o 
   1   2  17        5.43        2.75      0.70 o 
   2   2  17       87.83       76.26      3.21 o 
   3   2  17        1.34        2.36      1.25 o 
   4   2  17      869.10      843.55      9.51 o 
   5   2  17      237.19      244.30      7.78 o 
   6   2  17        0.48       -1.94      1.94 o 
   7   2  17       77.81       82.45      5.16 o 
   8   2  17       11.84        7.71      2.56 o 
  -8   3  17       12.42       18.49      1.99 o 
  -7   3  17       14.22       12.33      1.45 o 
  -6   3  17       67.57       58.94      2.48 o 
  -5   3  17       36.48       34.98      1.91 o 
  -4   3  17      215.62      208.53      4.62 o 
  -3   3  17       24.51       20.21      1.40 o 
  -2   3  17      131.24      105.61      4.78 o 
  -1   3  17       58.83       63.44      2.46 o 
   0   3  17      291.22      316.64      4.63 o 
   1   3  17      488.70      497.93      9.98 o 
   2   3  17       10.65        6.53      1.08 o 
   3   3  17      501.26      498.50      7.26 o 
   4   3  17        4.63        6.84      1.34 o 
   5   3  17      114.46      112.32      4.49 o 
   6   3  17       81.48       90.12      5.12 o 
   7   3  17       16.44       21.01      3.16 o 
   8   3  17       10.31       14.80      2.87 o 
  -8   4  17        2.14        3.26      1.44 o 
  -7   4  17        9.64       14.59      1.54 o 
  -6   4  17       75.88       76.11      2.83 o 
  -5   4  17       76.58       92.46      4.18 o 
  -4   4  17       63.12       61.50      3.51 o 
  -3   4  17        0.19       -1.31      1.31 o 
  -2   4  17      103.81       98.41      3.27 o 
  -1   4  17      218.72      206.11      5.43 o 
   0   4  17        1.59        1.62      0.83 o 
   1   4  17       37.88       35.37      2.01 o 
   2   4  17       29.13       28.97      1.52 o 
   3   4  17        1.34        2.45      0.92 o 
   4   4  17      205.24      202.11      5.94 o 
   5   4  17      373.91      379.47      7.99 o 
   6   4  17       14.15       17.49      2.79 o 
   7   4  17       56.16       62.10      4.60 o 
  -8   5  17       22.20       23.56      2.27 o 
  -7   5  17      236.01      249.38     10.83 o 
  -6   5  17       83.21       73.15      5.11 o 
  -5   5  17       17.01       15.76      2.11 o 
  -4   5  17      111.97      102.75      4.07 o 
  -3   5  17        9.61        9.09      1.54 o 
  -2   5  17       15.07       13.67      1.45 o 
  -1   5  17       81.72       80.24      3.00 o 
   0   5  17      159.02      161.84      4.18 o 
   1   5  17       46.37       49.78      2.20 o 
   2   5  17      252.74      260.35      3.90 o 
   3   5  17        1.34        0.96      0.87 o 
   4   5  17        0.25       -1.05      1.05 o 
   5   5  17        1.79        1.01      1.24 o 
   6   5  17       52.65       59.53      3.46 o 
   7   5  17       73.85       75.43      4.06 o 
  -7   6  17        0.27        0.53      1.91 o 
  -6   6  17      123.56      126.73      6.26 o 
  -5   6  17       46.90       47.37      3.86 o 
  -4   6  17        8.74        9.28      1.60 o 
  -3   6  17       55.41       50.49      3.89 o 
  -2   6  17       55.46       55.43      2.58 o 
  -1   6  17        0.41        0.24      0.97 o 
   0   6  17       15.98       17.77      1.64 o 
   1   6  17       49.25       50.30      2.37 o 
   2   6  17        1.44        2.12      0.98 o 
   3   6  17        2.90        3.29      0.99 o 
   4   6  17       29.71       23.69      1.72 o 
   5   6  17        7.80        6.70      1.42 o 
   6   6  17      195.90      218.32      5.57 o 
  -6   7  17       25.89       23.97      6.19 o 
  -5   7  17       22.29       30.09      4.09 o 
  -4   7  17       82.11       74.91      6.11 o 
  -3   7  17       31.83       37.18      2.78 o 
  -2   7  17        0.22        0.31      0.96 o 
  -1   7  17       37.06       29.40      1.82 o 
   0   7  17       43.61       35.43      1.96 o 
   1   7  17      292.58      308.52      5.35 o 
   2   7  17      240.81      232.33      5.39 o 
   3   7  17       69.21       82.87      4.46 o 
   4   7  17        1.49        0.66      1.63 o 
   5   7  17        8.56       11.83      1.94 o 
   6   7  17       43.38       54.85      3.62 o 
  -5   8  17        3.52        1.76      1.76 o 
  -4   8  17      107.31      109.56      9.93 o 
  -3   8  17       80.85       85.88      3.19 o 
  -2   8  17      119.88      124.96      3.67 o 
  -1   8  17       18.94       19.77      1.86 o 
   0   8  17       10.23        8.37      1.69 o 
   1   8  17        0.35        2.20      1.52 o 
   2   8  17       80.63       81.16      4.06 o 
   3   8  17        5.24        5.18      2.62 o 
   4   8  17      142.82      150.84      7.48 o 
  -4   9  17        1.65        1.58      1.79 o 
  -3   9  17        0.47        0.38      1.33 o 
  -2   9  17        2.38        2.57      2.29 o 
  -1   9  17      156.89      152.71      5.53 o 
   0   9  17        0.47       -0.36      1.44 o 
   1   9  17        5.47        2.70      1.40 o 
   2   9  17        2.78        1.37      1.42 o 
   3   9  17       95.39      105.09      5.86 o 
  -8   0  18        5.17        6.09      2.93 o 
  -6   0  18       36.67       27.53      4.16 o 
  -4   0  18        0.01       -1.47      1.70 o 
  -2   0  18       33.55       30.85      2.68 o 
   0   0  18        3.36        4.91      1.61 o 
   2   0  18      373.17      347.34      5.76 o 
   4   0  18      660.03      685.66     18.04 o 
   6   0  18      129.23      135.22      9.06 o 
   8   0  18       17.09       21.94      5.13 o 
  -8   1  18        3.04        2.86      1.59 o 
  -7   1  18       51.24       48.07      2.71 o 
  -6   1  18       26.96       34.81      2.08 o 
  -5   1  18      496.11      538.60      7.64 o 
  -4   1  18        2.11        2.80      0.99 o 
  -3   1  18       75.93       81.88      2.91 o 
  -2   1  18      156.87      166.78      4.26 o 
  -1   1  18      382.34      367.13      5.89 o 
   0   1  18        2.58        1.72      1.01 o 
   1   1  18       57.25       60.66      2.27 o 
   2   1  18       69.48       62.49      2.14 o 
   3   1  18      162.82      154.70      4.12 o 
   4   1  18        0.55        2.15      1.49 o 
   5   1  18      564.63      522.90     21.15 o 
   6   1  18       23.79       22.59      3.18 o 
   7   1  18       18.46       21.14      3.16 o 
   8   1  18        8.24       10.65      2.79 o 
  -8   2  18        0.03       -0.38      1.41 o 
  -7   2  18        5.90        7.94      1.28 o 
  -6   2  18      115.94      121.91      3.53 o 
  -5   2  18       19.96       16.91      1.51 o 
  -4   2  18      173.70      175.76      3.93 o 
  -3   2  18       50.13       42.13      2.67 o 
  -2   2  18       19.52       21.54      1.62 o 
  -1   2  18       70.06       67.30      2.72 o 
   0   2  18       82.98       76.68      2.81 o 
   1   2  18       24.97       28.79      1.64 o 
   2   2  18      157.82      149.07      3.58 o 
   3   2  18      211.62      220.50      4.94 o 
   4   2  18      268.43      286.57      5.79 o 
   5   2  18      134.79      124.38      5.77 o 
   6   2  18       37.51       32.15      3.36 o 
   7   2  18        5.33        8.92      2.59 o 
   8   2  18       14.23       16.63      3.12 o 
  -8   3  18       11.33       11.08      1.47 o 
  -7   3  18       53.14       56.28      2.64 o 
  -6   3  18        0.63        1.43      1.06 o 
  -5   3  18       81.46       92.79      3.36 o 
  -4   3  18        8.23        8.90      1.32 o 
  -3   3  18       50.85       54.43      2.93 o 
  -2   3  18       28.62       20.58      3.19 o 
  -1   3  18       83.53       83.17      3.60 o 
   0   3  18      153.97      130.33      3.27 o 
   1   3  18       29.46       33.43      2.01 o 
   2   3  18      351.79      324.52      4.89 o 
   3   3  18       49.06       47.84      2.51 o 
   4   3  18        0.25        4.93      1.41 o 
   5   3  18      234.33      234.14      6.88 o 
   6   3  18       15.12       20.41      3.01 o 
   7   3  18        2.33        3.35      2.19 o 
  -8   4  18        7.50        9.17      1.71 o 
  -7   4  18        7.25       14.41      1.55 o 
  -6   4  18       64.01       58.15      2.83 o 
  -5   4  18       23.17       20.74      2.14 o 
  -4   4  18        0.24       -1.31      1.31 o 
  -3   4  18        7.68        9.43      1.32 o 
  -2   4  18       52.92       56.58      4.10 o 
  -1   4  18       77.13       63.87      3.27 o 
   0   4  18      119.65      134.34      3.96 o 
   1   4  18       47.54       57.37      2.29 o 
   2   4  18        4.82        2.22      0.89 o 
   3   4  18       46.42       48.98      2.25 o 
   4   4  18      293.32      303.34      7.13 o 
   5   4  18       60.58       49.73      3.35 o 
   6   4  18       20.02       19.22      2.94 o 
   7   4  18      113.78       96.23      5.71 o 
  -7   5  18       12.79       19.34      3.17 o 
  -6   5  18       26.17       21.56      2.42 o 
  -5   5  18       56.89       66.25      3.48 o 
  -4   5  18       96.05      105.90      4.25 o 
  -3   5  18       40.17       41.36      2.39 o 
  -2   5  18      120.46      130.60      4.19 o 
  -1   5  18       35.39       37.81      2.30 o 
   0   5  18      151.48      149.78      4.97 o 
   1   5  18       80.32       77.62      2.76 o 
   2   5  18        0.54        0.54      0.85 o 
   3   5  18       18.12       11.27      1.17 o 
   4   5  18        7.30        6.60      1.19 o 
   5   5  18      158.33      163.66      4.74 o 
   6   5  18      115.74      120.36      4.91 o 
  -6   6  18       19.74       19.56      3.00 o 
  -5   6  18        0.35       -1.15      1.90 o 
  -4   6  18        3.68        5.13      1.67 o 
  -3   6  18      108.06       98.05      3.59 o 
  -2   6  18        3.45        3.46      1.49 o 
  -1   6  18       80.17       68.33      2.99 o 
   0   6  18      233.22      246.47      5.35 o 
   1   6  18       10.92        9.79      1.17 o 
   2   6  18       12.19       10.37      1.18 o 
   3   6  18        0.60        0.45      1.09 o 
   4   6  18        7.66        4.58      1.11 o 
   5   6  18      278.24      273.54      6.16 o 
   6   6  18        4.92       10.54      1.95 o 
  -6   7  18       18.20       17.96      3.08 o 
  -5   7  18       17.25       15.23      2.65 o 
  -4   7  18        8.97        1.44      1.73 o 
  -3   7  18       63.45       53.81      3.34 o 
  -2   7  18       14.58       17.31      1.54 o 
  -1   7  18       93.99       94.95      3.13 o 
   0   7  18      128.61      138.19      3.67 o 
   1   7  18      128.75      146.67      3.87 o 
   2   7  18       89.13       92.47      3.59 o 
   3   7  18        5.27        5.08      1.28 o 
   4   7  18        8.46        9.16      1.91 o 
   5   7  18        7.32        7.72      1.66 o 
  -4   8  18       56.24       47.48      4.08 o 
  -3   8  18      207.37      202.72      4.86 o 
  -2   8  18       14.12       19.22      1.70 o 
  -1   8  18       30.73       26.81      2.11 o 
   0   8  18        0.21        0.15      1.74 o 
   1   8  18       14.35       23.01      2.43 o 
   2   8  18       17.45       18.77      2.24 o 
   3   8  18      110.97      117.75      6.05 o 
   4   8  18       53.98       46.16      4.08 o 
  -2   9  18       85.09       94.46      4.60 o 
  -1   9  18        7.86        7.17      1.93 o 
   0   9  18       18.95       12.52      2.51 o 
   1   9  18        2.28        3.40      2.01 o 
  -7   0  19       39.94       38.90      5.28 o 
  -5   0  19      132.58      121.18      4.34 o 
  -3   0  19        3.94        4.99      1.49 o 
  -1   0  19      287.21      319.24      8.23 o 
   1   0  19       35.27       21.10      1.83 o 
   3   0  19      375.00      347.73      9.02 o 
   5   0  19       75.24       63.35      6.17 o 
   7   0  19      146.34      149.72     10.02 o 
  -8   1  19       11.40       13.28      2.18 o 
  -7   1  19       21.41       21.34      2.60 o 
  -6   1  19      537.86      549.21      8.24 o 
  -5   1  19       94.83       99.01      3.25 o 
  -4   1  19        0.94        0.91      1.11 o 
  -3   1  19       29.80       22.68      1.73 o 
  -2   1  19      187.70      178.60      4.35 o 
  -1   1  19       10.44       16.54      1.84 o 
   0   1  19      224.93      213.82      4.74 o 
   1   1  19      281.49      282.89      4.31 o 
   2   1  19       99.39      114.99      2.96 o 
   3   1  19      117.03      119.64      3.77 o 
   4   1  19      327.87      366.69      7.87 o 
   5   1  19       12.09       14.16      2.68 o 
   6   1  19       50.02       29.13      3.95 o 
   7   1  19        0.32       -1.08      2.22 o 
  -8   2  19        1.19        1.89      1.17 o 
  -7   2  19       68.29       78.11      3.11 o 
  -6   2  19        0.04        3.39      1.20 o 
  -5   2  19        3.54        3.65      1.29 o 
  -4   2  19       22.63       30.74      2.09 o 
  -3   2  19       77.48       90.75      3.87 o 
  -2   2  19        0.56        2.67      1.79 o 
  -1   2  19      818.15      859.61     17.50 o 
   0   2  19       22.79       15.79      1.57 o 
   1   2  19       56.24       64.90      2.43 o 
   2   2  19        5.40        0.51      1.06 o 
   3   2  19       17.32       13.80      1.63 o 
   4   2  19      198.04      188.02      4.87 o 
   5   2  19       30.79       28.32      3.30 o 
   6   2  19       15.93       14.62      2.93 o 
   7   2  19      121.88      143.22      6.99 o 
  -7   3  19       17.17       22.00      1.85 o 
  -6   3  19       51.21       53.43      2.77 o 
  -5   3  19        4.33        4.33      1.17 o 
  -4   3  19        0.85        0.41      1.04 o 
  -3   3  19        4.83        2.63      1.35 o 
  -2   3  19      145.13      139.24      4.75 o 
  -1   3  19      195.80      199.41      5.59 o 
   0   3  19      281.39      277.34      5.63 o 
   1   3  19      139.59      161.41      4.99 o 
   2   3  19      164.39      181.99      4.15 o 
   3   3  19       35.63       44.77      2.54 o 
   4   3  19      414.69      430.23      7.33 o 
   5   3  19       41.57       38.71      2.92 o 
   6   3  19       33.65       24.03      3.04 o 
   7   3  19        1.46        0.38      2.54 o 
  -7   4  19       13.60       14.41      2.10 o 
  -6   4  19       18.32       16.50      2.03 o 
  -5   4  19        1.15       -1.23      1.42 o 
  -4   4  19        2.29        2.33      1.31 o 
  -3   4  19       22.00       26.77      2.03 o 
  -2   4  19       41.68       48.93      2.99 o 
  -1   4  19      188.65      205.42      5.72 o 
   0   4  19      137.80      128.13      4.61 o 
   1   4  19       43.61       34.48      2.21 o 
   2   4  19        0.50       -0.91      0.91 o 
   3   4  19       38.89       36.48      2.01 o 
   4   4  19       21.30       22.89      2.44 o 
   5   4  19        0.05        0.98      1.94 o 
   6   4  19      105.74      108.63      6.69 o 
  -6   5  19       17.81       17.69      2.22 o 
  -5   5  19       67.18       67.67      3.62 o 
  -4   5  19        6.63        4.78      1.51 o 
  -3   5  19      292.10      285.12      7.87 o 
  -2   5  19       60.16       60.98      2.88 o 
  -1   5  19       63.75       57.30      2.82 o 
   0   5  19        2.98        3.35      1.47 o 
   1   5  19       14.10       19.93      1.65 o 
   2   5  19        2.12        2.12      0.87 o 
   3   5  19        0.80       -0.05      0.96 o 
   4   5  19      193.93      205.16      4.60 o 
   5   5  19      186.00      185.48      5.14 o 
   6   5  19        1.44        3.35      1.76 o 
  -6   6  19        4.96        5.56      2.40 o 
  -5   6  19       30.11       29.85      3.45 o 
  -4   6  19       85.15       87.96      4.09 o 
  -3   6  19      119.12      121.66      4.04 o 
  -2   6  19      103.79      113.31      3.85 o 
  -1   6  19      318.90      329.01      7.63 o 
   0   6  19       72.41       82.43      4.91 o 
   1   6  19       29.18       29.83      1.75 o 
   2   6  19        7.52        3.98      1.11 o 
   3   6  19       50.97       43.86      2.29 o 
   4   6  19      121.54      123.28      4.16 o 
   5   6  19       46.42       55.42      2.73 o 
  -5   7  19       41.63       42.98      4.01 o 
  -4   7  19        2.91        2.74      1.52 o 
  -3   7  19        0.08        0.03      1.39 o 
  -2   7  19       34.35       37.79      2.51 o 
  -1   7  19        1.88        5.03      1.52 o 
   0   7  19        1.45       -1.20      1.20 o 
   1   7  19      109.97      112.44      3.52 o 
   2   7  19       14.23       11.96      1.63 o 
   3   7  19       35.49       35.40      2.44 o 
   4   7  19       19.07       21.22      2.50 o 
  -3   8  19       28.68       27.77      2.40 o 
  -2   8  19       72.50       77.16      3.50 o 
  -1   8  19        2.06        6.09      1.78 o 
   0   8  19       90.50       96.15      5.78 o 
   1   8  19       18.11       20.80      3.51 o 
   2   8  19      113.06      103.78      4.72 o 
  -6   0  20       15.04       30.54      3.47 o 
  -4   0  20       57.89       47.07      3.39 o 
  -2   0  20      364.06      345.70      8.66 o 
   0   0  20       39.68       44.02      3.35 o 
   2   0  20      152.67      170.67      4.98 o 
   4   0  20        0.04        0.81      2.47 o 
   6   0  20      274.79      214.92     11.76 o 
  -7   1  20      133.51      147.00      5.56 o 
  -6   1  20      137.54      148.32      4.09 o 
  -5   1  20       67.77       56.91      2.84 o 
  -4   1  20        7.45        6.00      1.99 o 
  -3   1  20      126.96      147.45      4.45 o 
  -2   1  20       22.04       21.99      1.81 o 
  -1   1  20       43.31       65.84      2.87 o 
   0   1  20      278.50      269.03      6.11 o 
   1   1  20      245.33      226.76      4.51 o 
   2   1  20      355.22      347.53      5.15 o 
   3   1  20      339.49      337.36      6.30 o 
   4   1  20        0.03       -0.64      1.90 o 
   5   1  20       14.51       17.08      2.82 o 
   6   1  20        5.25        2.91      3.08 o 
  -7   2  20        8.25        8.18      1.43 o 
  -6   2  20        2.20        5.76      2.68 o 
  -5   2  20        2.00        3.40      1.30 o 
  -4   2  20      119.05      110.36      4.42 o 
  -3   2  20       18.47       14.28      2.02 o 
  -2   2  20      765.74      722.02     10.72 o 
  -1   2  20      171.56      173.16      5.01 o 
   0   2  20       38.84       50.01      2.57 o 
   1   2  20      104.85      101.93      3.16 o 
   2   2  20       13.69       20.13      1.62 o 
   3   2  20        1.64        2.58      1.18 o 
   4   2  20       14.32       21.10      2.00 o 
   5   2  20        0.86        1.49      2.14 o 
   6   2  20      227.34      219.87      8.37 o 
  -7   3  20      167.70      173.54      6.61 o 
  -6   3  20       39.84       48.20      2.87 o 
  -5   3  20       14.89       13.23      1.70 o 
  -4   3  20       25.01       26.50      2.46 o 
  -3   3  20      239.68      267.11      6.77 o 
  -2   3  20       37.67       38.32      2.85 o 
  -1   3  20       66.36       80.84      6.00 o 
   0   3  20      114.81      115.81      3.86 o 
   1   3  20      201.49      192.17      5.58 o 
   2   3  20       46.38       44.12      2.28 o 
   3   3  20      481.31      448.13      7.51 o 
   4   3  20       45.46       39.55      2.54 o 
   5   3  20       37.55       45.38      4.03 o 
   6   3  20       17.11       13.63      2.56 o 
  -6   4  20       17.40       23.88      2.55 o 
  -5   4  20       95.17       91.04      4.21 o 
  -4   4  20        6.80        7.23      1.42 o 
  -3   4  20        2.37       -1.23      1.23 o 
  -2   4  20       17.33       12.96      1.86 o 
  -1   4  20       75.57       75.35      3.70 o 
   0   4  20       94.89      107.15      4.39 o 
   1   4  20       58.17       58.06      2.88 o 
   2   4  20       25.77       31.75      1.93 o 
   3   4  20       12.73       14.83      1.73 o 
   4   4  20        0.92        3.62      1.55 o 
   5   4  20      124.02      139.32      5.40 o 
   6   4  20       85.04       67.99      6.38 o 
  -6   5  20       72.02       78.67      5.29 o 
  -5   5  20        4.67        4.66      1.61 o 
  -4   5  20      214.25      205.56      5.39 o 
  -3   5  20       59.77       63.61      3.95 o 
  -2   5  20        1.08        3.65      1.44 o 
  -1   5  20        0.55        0.23      1.31 o 
   0   5  20       40.81       43.91      4.52 o 
   1   5  20      306.39      293.98      6.25 o 
   2   5  20       12.84       13.97      1.50 o 
   3   5  20      131.59      132.47      3.80 o 
   4   5  20      223.76      212.37      4.79 o 
   5   5  20       10.70        6.98      2.32 o 
  -5   6  20      118.12      126.62      7.73 o 
  -4   6  20      133.68      138.77      4.52 o 
  -3   6  20       63.29       67.27      3.18 o 
  -2   6  20      158.28      164.58      4.82 o 
  -1   6  20       88.64       93.32      4.34 o 
   0   6  20       34.39       33.33      2.44 o 
   1   6  20        0.29        0.92      1.02 o 
   2   6  20      165.61      170.30      3.93 o 
   3   6  20      102.83      113.40      3.63 o 
   4   6  20       38.09       42.88      2.72 o 
  -4   7  20       31.32       23.17      2.51 o 
  -3   7  20        0.18       -1.07      1.35 o 
  -2   7  20        1.00        2.25      1.17 o 
  -1   7  20        7.82        9.81      1.81 o 
   0   7  20       12.24       18.04      1.94 o 
   1   7  20       79.59       86.61      4.26 o 
   2   7  20       18.60       16.06      1.88 o 
   3   7  20       28.84       35.31      2.55 o 
  -1   8  20      189.19      178.05      7.70 o 
   0   8  20       26.19       30.23      3.60 o 
  -7   0  21      125.40      106.68      5.97 o 
  -5   0  21      286.10      302.87     13.34 o 
  -3   0  21       64.34       58.01      3.85 o 
  -1   0  21       37.02       36.65      3.20 o 
   1   0  21       29.95       28.29      2.21 o 
   3   0  21       13.68        5.84      2.51 o 
   5   0  21      167.27      154.46      9.79 o 
  -7   1  21       17.12       23.58      3.08 o 
  -6   1  21       17.82       23.57      3.07 o 
  -5   1  21       18.17       18.72      3.03 o 
  -4   1  21      112.45      116.85      4.64 o 
  -3   1  21       54.44       51.89      3.19 o 
  -2   1  21       11.11        8.78      1.78 o 
  -1   1  21      139.16      139.94      5.55 o 
   0   1  21      327.12      341.66      6.43 o 
   1   1  21      171.71      167.11      4.02 o 
   2   1  21      223.87      224.87      4.32 o 
   3   1  21       35.23       28.98      2.70 o 
   4   1  21       23.27       22.22      3.14 o 
   5   1  21        5.97        7.00      2.37 o 
   6   1  21      109.66      100.50      5.94 o 
  -6   2  21        6.39       10.85      1.87 o 
  -5   2  21      284.13      300.16      6.80 o 
  -4   2  21       19.62       20.47      2.86 o 
  -3   2  21      149.16      157.57      5.32 o 
  -2   2  21      367.55      390.14      9.06 o 
  -1   2  21       12.33       10.45      2.36 o 
   0   2  21      199.16      206.47      4.48 o 
   1   2  21      273.53      265.70      5.06 o 
   2   2  21       16.80       14.65      1.56 o 
   3   2  21        2.82        3.35      1.35 o 
   4   2  21        5.51        7.32      1.91 o 
   5   2  21      233.20      239.33      8.74 o 
   6   2  21        1.60       -0.89      2.80 o 
  -6   3  21       14.99        9.61      2.09 o 
  -5   3  21       25.19       25.67      2.53 o 
  -4   3  21      198.07      187.92      9.77 o 
  -3   3  21        3.72        1.02      1.42 o 
  -2   3  21       22.01       19.13      2.19 o 
  -1   3  21      100.34       89.47      4.13 o 
   0   3  21      202.46      207.00      5.23 o 
   1   3  21        0.32        1.56      1.33 o 
   2   3  21      158.73      167.92      4.24 o 
   3   3  21        9.53        8.79      1.60 o 
   4   3  21        1.08        4.81      1.79 o 
   5   3  21        4.53        8.60      2.47 o 
  -6   4  21      181.72      182.55      6.73 o 
  -5   4  21        1.20        4.11      1.40 o 
  -4   4  21        0.31       -0.44      1.45 o 
  -3   4  21        3.44        3.97      2.38 o 
  -2   4  21       74.03       76.74      3.84 o 
  -1   4  21       14.59       11.72      1.63 o 
   0   4  21      115.52      126.43      4.85 o 
   1   4  21       64.50       62.71      3.06 o 
   2   4  21       16.57       17.27      1.66 o 
   3   4  21        0.05        0.53      1.34 o 
   4   4  21       64.52       62.24      3.70 o 
   5   4  21      110.05      116.54      5.09 o 
  -5   5  21       27.64       32.91      2.55 o 
  -4   5  21       18.98       18.55      2.00 o 
  -3   5  21        3.10        2.94      1.49 o 
  -2   5  21        6.18        5.36      1.46 o 
  -1   5  21       92.41       85.40      4.15 o 
   0   5  21      420.12      422.85      8.89 o 
   1   5  21       85.51       95.72      3.36 o 
   2   5  21      111.96      121.33      3.73 o 
   3   5  21      159.26      173.11      5.05 o 
   4   5  21        4.38        4.89      1.74 o 
  -4   6  21        4.74        5.95      1.80 o 
  -3   6  21       83.68       79.41      3.51 o 
  -2   6  21       16.72       26.66      2.70 o 
  -1   6  21        2.60        5.09      1.78 o 
   0   6  21       18.44       18.06      2.70 o 
   1   6  21        6.34        9.83      1.55 o 
   2   6  21      131.50      119.75      3.76 o 
   3   6  21       20.24       18.17      1.99 o 
  -2   7  21        1.70        2.41      1.50 o 
  -1   7  21        1.73       -0.14      1.43 o 
   0   7  21      189.75      182.72      5.25 o 
   1   7  21       57.96       67.48      3.92 o 
  -6   0  22      163.29      177.59     11.14 o 
  -4   0  22      108.16      105.42      8.14 o 
  -2   0  22        0.02        0.28      1.55 o 
   0   0  22       14.47       16.82      2.40 o 
   2   0  22       25.00       26.17      3.39 o 
   4   0  22       54.85       74.92      7.09 o 
  -6   1  22        6.70        8.29      3.73 o 
  -5   1  22      208.95      227.39     18.78 o 
  -4   1  22       50.57       54.74      3.37 o 
  -3   1  22       43.19       38.16      3.30 o 
  -2   1  22       70.35       73.87      3.85 o 
  -1   1  22      365.83      392.10      6.93 o 
   0   1  22       14.23       16.64      1.56 o 
   1   1  22       52.25       60.19      2.54 o 
   2   1  22       41.14       45.56      3.85 o 
   3   1  22        8.66        7.97      1.93 o 
   4   1  22        1.14       -1.70      2.89 o 
   5   1  22      110.35       96.27      5.71 o 
  -6   2  22      300.78      321.69      7.42 o 
  -5   2  22      107.14      108.54      4.80 o 
  -4   2  22       52.28       50.47      4.31 o 
  -3   2  22      196.48      175.85      5.76 o 
  -2   2  22        9.48       14.87      2.13 o 
  -1   2  22      164.51      159.86      5.45 o 
   0   2  22      299.49      295.75      5.47 o 
   1   2  22       32.61       32.88      2.60 o 
   2   2  22        5.88       10.65      1.66 o 
   3   2  22       42.02       44.16      2.73 o 
   4   2  22      152.21      173.49      6.05 o 
   5   2  22        2.33       -0.90      2.27 o 
  -5   3  22      128.05      129.88      5.27 o 
  -4   3  22       10.73       12.42      1.92 o 
  -3   3  22       18.80       21.20      2.26 o 
  -2   3  22       17.89       23.89      2.48 o 
  -1   3  22      149.84      143.42      7.52 o 
   0   3  22        5.11        6.96      2.49 o 
   1   3  22        3.98        2.76      1.29 o 
   2   3  22       24.07       31.75      2.14 o 
   3   3  22        0.09       -1.03      1.37 o 
   4   3  22        8.65       12.09      2.15 o 
  -5   4  22        0.44       -1.64      1.64 o 
  -4   4  22        1.90        3.97      1.71 o 
  -3   4  22      126.01      126.25      5.06 o 
  -2   4  22       12.76       14.15      2.10 o 
  -1   4  22       24.30       20.29      1.98 o 
   0   4  22       28.19       30.19      2.73 o 
   1   4  22        4.09        4.44      1.61 o 
   2   4  22       13.34       12.04      1.48 o 
   3   4  22       16.57       16.51      2.73 o 
   4   4  22       71.19       68.88      3.99 o 
  -4   5  22       65.36       62.36      3.77 o 
  -3   5  22        1.50        1.59      1.73 o 
  -2   5  22       86.99       90.85      4.38 o 
  -1   5  22       61.01       51.54      3.45 o 
   0   5  22       51.19       52.23      3.58 o 
   1   5  22       37.63       34.55      2.23 o 
   2   5  22       63.86       64.80      2.85 o 
   3   5  22        5.39        5.28      1.39 o 
  -2   6  22       32.38       34.24      3.01 o 
  -1   6  22       15.94       14.89      2.24 o 
   0   6  22       14.59       13.74      2.20 o 
   1   6  22       58.45       58.41      2.80 o 
  -5   0  23       11.45       12.03      3.78 o 
  -3   0  23        1.57       -0.73      3.16 o 
  -1   0  23       99.64      118.03      5.69 o 
   1   0  23        2.73        4.99      1.69 o 
   3   0  23        8.94        7.71      3.43 o 
  -5   1  23       60.53       63.11      4.85 o 
  -4   1  23        0.32       -1.73      1.73 o 
  -3   1  23       52.36       51.28      3.31 o 
  -2   1  23      160.97      152.58      5.41 o 
  -1   1  23       13.08       14.40      1.71 o 
   0   1  23       76.25       86.10      3.11 o 
   1   1  23       26.95       22.37      1.77 o 
   2   1  23        1.71       -0.17      1.93 o 
   3   1  23       14.62       20.31      3.76 o 
   4   1  23       67.62       78.82      5.30 o 
  -4   2  23      144.57      152.40      6.21 o 
  -3   2  23      110.35      117.37      4.92 o 
  -2   2  23      133.14      147.70      7.61 o 
  -1   2  23      173.87      194.09      6.12 o 
   0   2  23       20.13       23.31      2.34 o 
   1   2  23       42.39       40.48      3.15 o 
   2   2  23       47.67       46.12      2.68 o 
   3   2  23       34.95       26.49      2.73 o 
   4   2  23       20.85       11.85      2.18 o 
  -4   3  23        1.10       -0.64      2.49 o 
  -3   3  23       22.38       19.80      2.32 o 
  -2   3  23      106.00      102.08      4.62 o 
  -1   3  23        0.03        0.64      1.57 o 
   0   3  23       12.73       15.10      1.85 o 
   1   3  23       55.26       57.62      4.37 o 
   2   3  23       15.61       19.26      1.81 o 
   3   3  23        3.75        2.66      1.47 o 
  -3   4  23       31.60       31.54      2.91 o 
  -2   4  23       10.93        9.77      1.90 o 
  -1   4  23       64.81       68.72      3.75 o 
   0   4  23       44.04       51.09      3.43 o 
   1   4  23        0.60        2.29      1.24 o 
   2   4  23       20.58       18.38      1.75 o 
  -2   5  23       12.40       12.36      1.75 o 
  -1   5  23        2.99        5.75      1.62 o 
   0   5  23       16.84       15.18      1.98 o 
   1   5  23       84.36       80.77      3.31 o 
  -4   0  24       61.33       56.25      6.67 o 
  -2   0  24      144.66      137.65      9.45 o 
   0   0  24        9.36        7.90      2.85 o 
   2   0  24       26.12       29.26      3.66 o 
  -3   1  24       28.04       36.43      2.90 o 
  -2   1  24        3.41        5.15      2.11 o 
  -1   1  24       65.78       77.09      4.07 o 
   0   1  24       92.52       82.64      3.15 o 
   1   1  24       26.57       30.93      2.20 o 
   2   1  24        8.32       10.84      3.03 o 
  -3   2  24       42.85       44.28      3.90 o 
  -2   2  24      130.78      117.60      5.04 o 
  -1   2  24        0.04       -0.83      1.59 o 
   0   2  24       15.24       12.78      1.76 o 
   1   2  24       15.40       17.92      2.16 o 
   2   2  24        0.04        2.13      1.85 o 
  -2   3  24        0.88       -1.47      1.89 o 
  -1   3  24      124.75      128.48      4.56 o 
   0   3  24      122.81      130.71      5.69 o 
   1   3  24       72.09       75.09      3.21 o 
  -1   0  25        0.48       -2.05      2.05 o 
                                                 
